# Supplementary material for: 2-Amino-7,7-dimethyl-5-oxo-4-[3-(trifluoro­meth­yl)phen­yl]-1,4,5,6,7,8-hexa­hydro­quinoline-3-carbonitrile
Source: Acta Crystallogr Sect E Struct Rep Online. 2012 Dec 19;69(Pt 1):o105. doi: 10.1107/S1600536812050684 (PMC3588344; doi:10.1107/S1600536812050684)
Supplement: Supplementary file 1 [file e-69-0o105-sup1.cif]

##############################################################################
#                                                                            #
# This CIF contains the data in a paper accepted for publication in          #
# Acta Crystallographica Section E. It conforms to the requirements of       #
# Notes for Authors for Acta Crystallographica Section E, and has been       #
# peer reviewed under the auspices of the IUCr Commission on Journals.       #
#                                                                            #
# Full details of the Crystallographic Information File format               #
# are given in the paper "The Crystallographic Information File (CIF):       #
# a New Standard Archive File for Crystallography" by S. R. Hall, F. H.      #
# Allen and I. D. Brown [Acta Cryst. (1991), A47, 655-685].                  #
#                                                                            #
# The current version of the core CIF dictionary is obtainable from          #
# ftp://ftp.iucr.org/pub/cif_core.dic.                                       #
#                                                                            #
# Software is freely available for graphical display of the structure(s)     #
# in this CIF. For information consult the CIF software page                 #
# http://www.iucr.org/resources/cif/software.                                #
#                                                                            #
# This file may be used for bona fide research purposes within the           #
# scientific community so long as proper attribution is given to the journal # 
# article from which it was obtained.                                        #
#                                                                            #
##############################################################################
data_I
_audit_creation_method     SHELXL-97
_chemical_name_systematic
;
2-Amino-7,7-dimethyl-5-oxo-4-[3-(trifluoromethyl)phenyl]-1,4,5,6,7,8-
hexahydroquinoline-3-carbonitrile
;
_chemical_name_common     ?
_chemical_formula_moiety     'C19 H18 F3 N3 O'
_chemical_formula_sum     'C19 H18 F3 N3 O'
_chemical_formula_iupac     'C19 H18 F3 N3 O'
_chemical_formula_weight     361.36
_chemical_melting_point     ?
_symmetry_cell_setting     monoclinic
_symmetry_space_group_name_H-M     'C 2/c'
_symmetry_space_group_name_Hall     '-C 2yc'
loop_
    _symmetry_equiv_pos_as_xyz
    'x, y, z'
    '-x, y, -z+1/2'
    'x+1/2, y+1/2, z'
    '-x+1/2, y+1/2, -z+1/2'
    '-x, -y, -z'
    'x, -y, z-1/2'
    '-x+1/2, -y+1/2, -z'
    'x+1/2, -y+1/2, z-1/2'
_cell_length_a     24.2434(6)
_cell_length_b     9.6030(2)
_cell_length_c     15.2426(4)
_cell_angle_alpha     90.00
_cell_angle_beta     93.960(2)
_cell_angle_gamma     90.00
_cell_volume     3540.15(15)
_cell_formula_units_Z     8
_cell_measurement_reflns_used     14640
_cell_measurement_theta_min     3.3626
_cell_measurement_theta_max     29.0763
_cell_measurement_temperature     293(2)
_exptl_crystal_description     block
_exptl_crystal_colour     white
_exptl_crystal_size_max     0.3
_exptl_crystal_size_mid     0.2
_exptl_crystal_size_min     0.2
_exptl_crystal_density_diffrn     1.356
_exptl_crystal_density_meas     ?
_exptl_crystal_density_method     'not measured'
_exptl_crystal_F_000     1504
_exptl_absorpt_coefficient_mu     0.107
_exptl_absorpt_correction_type     multi-scan
_exptl_absorpt_process_details     '(CrysAlis PRO; Oxford Diffraction, 2010)'
_exptl_absorpt_correction_T_min     0.89569
_exptl_absorpt_correction_T_max     1.00000
_exptl_special_details
;
<i>CrysAlis PRO</i>, Oxford Diffraction Ltd., Version 1.171.34.40 (release
27--08-2010 CrysAlis171. NET) (compiled Aug 27 2010,11:50:40) Empirical
absorption correction using spherical harmonics, implemented in SCALE3 ABSPACK
scaling algorithm.
;
_diffrn_ambient_temperature     293(2)
_diffrn_radiation_type     MoK\a
_diffrn_radiation_wavelength     0.71073
_diffrn_radiation_source     'fine-focus sealed tube'
_diffrn_radiation_monochromator     graphite
_diffrn_measurement_device_type     'Oxford Diffraction Xcalibur Sapphire3'
_diffrn_measurement_method     '\w scans'
_diffrn_detector_area_resol_mean     16.1049
_diffrn_reflns_number     42194
_diffrn_reflns_av_R_equivalents     0.0589
_diffrn_reflns_av_sigmaI/netI     0.0311
_diffrn_reflns_theta_min     3.37
_diffrn_reflns_theta_max     26.00
_diffrn_reflns_theta_full     26.00
_diffrn_measured_fraction_theta_max     0.998
_diffrn_measured_fraction_theta_full     0.998
_diffrn_reflns_limit_h_min     -29
_diffrn_reflns_limit_h_max     29
_diffrn_reflns_limit_k_min     -11
_diffrn_reflns_limit_k_max     11
_diffrn_reflns_limit_l_min     -18
_diffrn_reflns_limit_l_max     18
_diffrn_standards_number     0
_diffrn_standards_interval_count     0
_diffrn_standards_interval_time     0
_diffrn_standards_decay_%     0
_refine_special_details
;
Refinement of <i>F</i>^2^ against ALL reflections. The weighted <i>R</i>-factor
<i>wR</i> and goodness of fit <i>S</i> are based on <i>F</i>^2^, conventional
<i>R</i>-factors <i>R</i> are based on <i>F</i>, with <i>F</i> set to zero for
negative <i>F</i>^2^. The threshold expression of <i>F</i>^2^ >
\s(<i>F</i>^2^) is used only for calculating <i>R</i>-factors(gt) <i>etc</i>.
and is not relevant to the choice of reflections for refinement.
<i>R</i>-factors based on <i>F</i>^2^ are statistically about twice as large
as those based on <i>F</i>, and <i>R</i>- factors based on ALL data will be
even larger.
;
_reflns_number_total     3469
_reflns_number_gt     2462
_reflns_threshold_expression     I>2\s(I)
_refine_ls_structure_factor_coef     Fsqd
_refine_ls_matrix_type     full
_refine_ls_R_factor_all     0.0852
_refine_ls_R_factor_gt     0.0573
_refine_ls_wR_factor_gt     0.1291
_refine_ls_wR_factor_ref     0.1431
_refine_ls_goodness_of_fit_ref     1.034
_refine_ls_restrained_S_all     1.048
_refine_ls_number_reflns     3469
_refine_ls_number_parameters     247
_refine_ls_number_restraints     6
_refine_ls_hydrogen_treatment     constr
_refine_ls_weighting_scheme     calc
_refine_ls_weighting_details
         'calc w=1/[\s^2^(Fo^2^)+(0.0559P)^2^+3.6080P] where P=(Fo^2^+2Fc^2^)/3'
_atom_sites_solution_hydrogens     geom
_atom_sites_solution_primary     direct
_atom_sites_solution_secondary     difmap
_refine_ls_shift/su_max     0.021
_refine_ls_shift/su_mean     0.001
_refine_diff_density_max     0.307
_refine_diff_density_min     -0.387
_refine_ls_extinction_method     none
_refine_ls_extinction_coef     ?
loop_
    _atom_type_symbol
    _atom_type_description
    _atom_type_scat_dispersion_real
    _atom_type_scat_dispersion_imag
    _atom_type_scat_source
    'C' 'C' 0.0033 0.0016
                         'International Tables Vol C Tables 4.2.6.8 and 6.1.1.4'
    'H' 'H' 0.0000 0.0000
                         'International Tables Vol C Tables 4.2.6.8 and 6.1.1.4'
    'N' 'N' 0.0061 0.0033
                         'International Tables Vol C Tables 4.2.6.8 and 6.1.1.4'
    'O' 'O' 0.0106 0.0060
                         'International Tables Vol C Tables 4.2.6.8 and 6.1.1.4'
    'F' 'F' 0.0171 0.0103
                         'International Tables Vol C Tables 4.2.6.8 and 6.1.1.4'
_computing_data_collection     'CrysAlis PRO (Oxford Diffraction, 2010)'
_computing_cell_refinement     'CrysAlis PRO (Oxford Diffraction, 2010)'
_computing_data_reduction     'CrysAlis PRO (Oxford Diffraction, 2010)'
_computing_structure_solution     'SHELXS97 (Sheldrick, 2008)'
_computing_structure_refinement     'SHELXL97 (Sheldrick, 2008)'
_computing_molecular_graphics
                              'ORTEP-3 (Farrugia, 2012) and PLATON (Spek, 2009)'
_computing_publication_material     'PLATON (Spek, 2009)'
loop_
    _atom_site_type_symbol
    _atom_site_label
    _atom_site_fract_x
    _atom_site_fract_y
    _atom_site_fract_z
    _atom_site_U_iso_or_equiv
    _atom_site_adp_type
    _atom_site_calc_flag
    _atom_site_refinement_flags
    _atom_site_occupancy
    _atom_site_symmetry_multiplicity
    _atom_site_disorder_assembly
    _atom_site_disorder_group
    N N1 0.08447(8) 0.55967(18) 1.03562(11) 0.0401(5) Uani d . 1 1 . .
    H H1 0.0954 0.5379 1.0887 0.048 Uiso calc R 1 1 . .
    O O1 0.07532(8) 0.42797(18) 0.73842(10) 0.0563(5) Uani d . 1 1 . .
    C C2 0.06002(9) 0.6875(2) 1.01957(13) 0.0362(5) Uani d . 1 1 . .
    C C3 0.04788(9) 0.7283(2) 0.93483(13) 0.0354(5) Uani d . 1 1 . .
    C C4 0.06809(9) 0.6491(2) 0.85675(13) 0.0363(5) Uani d . 1 1 . .
    H H4 0.0374 0.6442 0.8115 0.044 Uiso calc R 1 1 . .
    C C4A 0.08252(9) 0.5025(2) 0.88458(13) 0.0350(5) Uani d . 1 1 . .
    C C5 0.08524(9) 0.3977(2) 0.81668(14) 0.0398(5) Uani d . 1 1 . .
    C C6 0.09892(10) 0.2509(2) 0.84435(15) 0.0456(6) Uani d . 1 1 . .
    H H6A 0.1167 0.2045 0.7972 0.055 Uiso calc R 1 1 . .
    H H6B 0.0648 0.2016 0.8531 0.055 Uiso calc R 1 1 . .
    C C7 0.13683(10) 0.2413(2) 0.92868(15) 0.0423(5) Uani d . 1 1 . .
    C C8 0.10963(10) 0.3241(2) 0.99962(14) 0.0432(6) Uani d . 1 1 . .
    H H8A 0.0776 0.2732 1.0172 0.052 Uiso calc R 1 1 . .
    H H8B 0.1355 0.3325 1.0508 0.052 Uiso calc R 1 1 . .
    C C8A 0.09185(9) 0.4663(2) 0.96972(13) 0.0356(5) Uani d . 1 1 . .
    C C9 0.11521(10) 0.7283(2) 0.81799(13) 0.0396(5) Uani d . 1 1 . .
    C C10 0.16917(10) 0.7220(2) 0.85492(14) 0.0430(6) Uani d . 1 1 . .
    H H10 0.1778 0.6633 0.9024 0.052 Uiso calc R 1 1 . .
    C C11 0.21021(11) 0.8024(3) 0.82171(16) 0.0512(6) Uani d . 1 1 A .
    C C12 0.19821(14) 0.8905(3) 0.75167(18) 0.0651(8) Uani d . 1 1 . .
    H H12 0.2259 0.9441 0.7293 0.078 Uiso calc R 1 1 . .
    C C13 0.14494(15) 0.8983(3) 0.71519(18) 0.0704(9) Uani d . 1 1 . .
    H H13 0.1364 0.9585 0.6684 0.084 Uiso calc R 1 1 . .
    C C14 0.10400(12) 0.8170(3) 0.74772(15) 0.0547(7) Uani d . 1 1 . .
    H H14 0.0682 0.8221 0.7218 0.066 Uiso calc R 1 1 . .
    C C15 0.26709(13) 0.7982(4) 0.8633(2) 0.0745(9) Uani d D 1 1 . .
    N N16 0.04957(9) 0.7592(2) 1.09228(12) 0.0525(6) Uani d . 1 1 . .
    H H16A 0.0337 0.8392 1.0877 0.063 Uiso calc R 1 1 . .
    H H16B 0.0587 0.7251 1.1434 0.063 Uiso calc R 1 1 . .
    C C17 0.19316(10) 0.3023(3) 0.91246(19) 0.0609(7) Uani d . 1 1 . .
    H H17A 0.1884 0.3923 0.8855 0.091 Uiso calc R 1 1 . .
    H H17B 0.2119 0.2418 0.8742 0.091 Uiso calc R 1 1 . .
    H H17C 0.2147 0.3114 0.9674 0.091 Uiso calc R 1 1 . .
    C C18 0.14324(13) 0.0896(3) 0.95821(18) 0.0643(8) Uani d . 1 1 . .
    H H18A 0.1685 0.0845 1.0095 0.096 Uiso calc R 1 1 . .
    H H18B 0.1573 0.0354 0.9118 0.096 Uiso calc R 1 1 . .
    H H18C 0.1079 0.0535 0.9719 0.096 Uiso calc R 1 1 . .
    C C19 0.01978(9) 0.8543(2) 0.91716(13) 0.0392(5) Uani d . 1 1 . .
    N N20 -0.00412(10) 0.9548(2) 0.89909(13) 0.0585(6) Uani d . 1 1 . .
    F F1 0.27627(11) 0.8904(3) 0.92719(19) 0.1116(10) Uani d PD 0.840(3) 1 A 1
    F F2 0.30660(11) 0.8169(6) 0.81017(19) 0.168(2) Uani d PD 0.840(3) 1 A 1
    F F3 0.28039(9) 0.6777(3) 0.9066(2) 0.1130(11) Uani d PD 0.840(3) 1 A 1
    F F1A 0.2709(7) 0.782(2) 0.9463(6) 0.1116(10) Uani d PD 0.160(3) 1 A 2
    F F2A 0.2907(6) 0.9202(14) 0.8416(11) 0.168(2) Uani d PD 0.160(3) 1 A 2
    F F3A 0.2932(6) 0.7083(15) 0.8168(11) 0.1130(11) Uani d PD 0.160(3) 1 A 2
loop_
    _atom_site_aniso_label
    _atom_site_aniso_U_11
    _atom_site_aniso_U_22
    _atom_site_aniso_U_33
    _atom_site_aniso_U_12
    _atom_site_aniso_U_13
    _atom_site_aniso_U_23
    N1 0.0578(12) 0.0371(10) 0.0246(9) 0.0141(9) -0.0029(8) -0.0001(7)
    O1 0.0772(13) 0.0577(11) 0.0325(9) 0.0107(9) -0.0065(8) -0.0096(7)
    C2 0.0402(12) 0.0354(11) 0.0329(11) 0.0057(9) 0.0018(9) -0.0005(9)
    C3 0.0388(12) 0.0346(11) 0.0324(11) 0.0072(9) -0.0001(9) -0.0006(9)
    C4 0.0385(12) 0.0411(12) 0.0284(10) 0.0079(10) -0.0046(9) -0.0034(9)
    C4A 0.0347(12) 0.0378(12) 0.0321(11) 0.0046(9) -0.0020(9) -0.0037(9)
    C5 0.0368(12) 0.0460(13) 0.0362(12) 0.0014(10) -0.0010(9) -0.0059(10)
    C6 0.0522(14) 0.0408(13) 0.0438(13) 0.0045(11) 0.0032(11) -0.0109(10)
    C7 0.0482(14) 0.0377(12) 0.0412(12) 0.0090(10) 0.0053(10) -0.0007(10)
    C8 0.0546(14) 0.0372(12) 0.0379(12) 0.0058(11) 0.0049(10) 0.0017(10)
    C8A 0.0365(12) 0.0364(11) 0.0336(11) 0.0024(9) 0.0008(9) -0.0038(9)
    C9 0.0510(14) 0.0403(12) 0.0276(10) 0.0084(10) 0.0041(10) -0.0023(9)
    C10 0.0489(14) 0.0468(13) 0.0337(11) 0.0060(11) 0.0049(10) -0.0001(10)
    C11 0.0534(16) 0.0567(15) 0.0450(14) 0.0006(12) 0.0157(12) -0.0084(12)
    C12 0.078(2) 0.0660(18) 0.0545(16) -0.0052(16) 0.0301(15) 0.0029(14)
    C13 0.096(2) 0.072(2) 0.0451(16) 0.0086(18) 0.0183(16) 0.0219(14)
    C14 0.0634(17) 0.0645(17) 0.0356(13) 0.0102(14) -0.0001(12) 0.0101(12)
    C15 0.0557(19) 0.104(3) 0.0661(19) -0.0103(18) 0.0188(15) -0.0020(19)
    N16 0.0822(16) 0.0441(11) 0.0312(10) 0.0217(11) 0.0048(10) 0.0007(9)
    C17 0.0431(15) 0.0735(18) 0.0662(17) 0.0134(13) 0.0044(12) 0.0091(15)
    C18 0.093(2) 0.0416(14) 0.0585(16) 0.0215(14) 0.0101(15) -0.0004(12)
    C19 0.0438(13) 0.0441(13) 0.0289(11) 0.0057(11) -0.0034(9) -0.0044(9)
    N20 0.0766(16) 0.0503(12) 0.0466(12) 0.0247(12) -0.0106(11) -0.0038(10)
    F1 0.1020(19) 0.117(2) 0.111(2) -0.0025(18) -0.0302(15) -0.0414(19)
    F2 0.0574(17) 0.364(6) 0.086(2) -0.026(3) 0.0359(14) 0.015(3)
    F3 0.0607(15) 0.105(2) 0.169(3) 0.0148(13) -0.0228(16) 0.017(2)
    F1A 0.1020(19) 0.117(2) 0.111(2) -0.0025(18) -0.0302(15) -0.0414(19)
    F2A 0.0574(17) 0.364(6) 0.086(2) -0.026(3) 0.0359(14) 0.015(3)
    F3A 0.0607(15) 0.105(2) 0.169(3) 0.0148(13) -0.0228(16) 0.017(2)
_geom_special_details
;
All e.s.d.'s (except the e.s.d. in the dihedral angle between two l.s. planes)
are estimated using the full covariance matrix. The cell e.s.d.'s are taken
into account individually in the estimation of e.s.d.'s in distances, angles
and torsion angles; correlations between e.s.d.'s in cell parameters are only
used when they are defined by crystal symmetry. An approximate (isotropic)
treatment of cell e.s.d.'s is used for estimating e.s.d.'s involving l.s.
planes.
;
loop_
    _geom_bond_atom_site_label_1
    _geom_bond_atom_site_label_2
    _geom_bond_site_symmetry_2
    _geom_bond_distance
    _geom_bond_publ_flag
    N1 C8A . 1.367(3) ?
    N1 C2 . 1.377(3) ?
    N1 H1 . 0.8600 ?
    O1 C5 . 1.235(3) ?
    C2 N16 . 1.344(3) ?
    C2 C3 . 1.362(3) ?
    C3 C19 . 1.406(3) ?
    C3 C4 . 1.522(3) ?
    C4 C4A . 1.504(3) ?
    C4 C9 . 1.525(3) ?
    C4 H4 . 0.9800 ?
    C4A C8A . 1.348(3) ?
    C4A C5 . 1.449(3) ?
    C5 C6 . 1.503(3) ?
    C6 C7 . 1.530(3) ?
    C6 H6A . 0.9700 ?
    C6 H6B . 0.9700 ?
    C7 C17 . 1.522(3) ?
    C7 C8 . 1.528(3) ?
    C7 C18 . 1.529(3) ?
    C8 C8A . 1.494(3) ?
    C8 H8A . 0.9700 ?
    C8 H8B . 0.9700 ?
    C9 C14 . 1.381(3) ?
    C9 C10 . 1.389(3) ?
    C10 C11 . 1.382(3) ?
    C10 H10 . 0.9300 ?
    C11 C12 . 1.377(4) ?
    C11 C15 . 1.478(4) ?
    C12 C13 . 1.372(4) ?
    C12 H12 . 0.9300 ?
    C13 C14 . 1.381(4) ?
    C13 H13 . 0.9300 ?
    C14 H14 . 0.9300 ?
    C15 F1A . 1.272(9) ?
    C15 F3A . 1.308(9) ?
    C15 F2 . 1.309(3) ?
    C15 F1 . 1.323(4) ?
    C15 F2A . 1.355(10) ?
    C15 F3 . 1.360(4) ?
    N16 H16A . 0.8600 ?
    N16 H16B . 0.8600 ?
    C17 H17A . 0.9600 ?
    C17 H17B . 0.9600 ?
    C17 H17C . 0.9600 ?
    C18 H18A . 0.9600 ?
    C18 H18B . 0.9600 ?
    C18 H18C . 0.9600 ?
    C19 N20 . 1.149(3) ?
loop_
    _geom_angle_atom_site_label_1
    _geom_angle_atom_site_label_2
    _geom_angle_atom_site_label_3
    _geom_angle_site_symmetry_1
    _geom_angle_site_symmetry_3
    _geom_angle
    _geom_angle_publ_flag
    C8A N1 C2 . . 122.02(17) ?
    C8A N1 H1 . . 119.0 ?
    C2 N1 H1 . . 119.0 ?
    N16 C2 C3 . . 126.42(19) ?
    N16 C2 N1 . . 114.42(18) ?
    C3 C2 N1 . . 119.14(18) ?
    C2 C3 C19 . . 119.98(19) ?
    C2 C3 C4 . . 122.51(18) ?
    C19 C3 C4 . . 117.28(18) ?
    C4A C4 C3 . . 109.16(17) ?
    C4A C4 C9 . . 114.22(18) ?
    C3 C4 C9 . . 110.12(17) ?
    C4A C4 H4 . . 107.7 ?
    C3 C4 H4 . . 107.7 ?
    C9 C4 H4 . . 107.7 ?
    C8A C4A C5 . . 119.74(19) ?
    C8A C4A C4 . . 122.22(18) ?
    C5 C4A C4 . . 118.03(18) ?
    O1 C5 C4A . . 120.7(2) ?
    O1 C5 C6 . . 121.1(2) ?
    C4A C5 C6 . . 118.14(19) ?
    C5 C6 C7 . . 113.60(18) ?
    C5 C6 H6A . . 108.8 ?
    C7 C6 H6A . . 108.8 ?
    C5 C6 H6B . . 108.8 ?
    C7 C6 H6B . . 108.8 ?
    H6A C6 H6B . . 107.7 ?
    C17 C7 C8 . . 110.5(2) ?
    C17 C7 C18 . . 109.9(2) ?
    C8 C7 C18 . . 109.12(19) ?
    C17 C7 C6 . . 109.5(2) ?
    C8 C7 C6 . . 107.43(18) ?
    C18 C7 C6 . . 110.3(2) ?
    C8A C8 C7 . . 112.92(18) ?
    C8A C8 H8A . . 109.0 ?
    C7 C8 H8A . . 109.0 ?
    C8A C8 H8B . . 109.0 ?
    C7 C8 H8B . . 109.0 ?
    H8A C8 H8B . . 107.8 ?
    C4A C8A N1 . . 121.11(19) ?
    C4A C8A C8 . . 123.73(19) ?
    N1 C8A C8 . . 115.15(18) ?
    C14 C9 C10 . . 118.1(2) ?
    C14 C9 C4 . . 119.7(2) ?
    C10 C9 C4 . . 122.06(19) ?
    C11 C10 C9 . . 120.6(2) ?
    C11 C10 H10 . . 119.7 ?
    C9 C10 H10 . . 119.7 ?
    C12 C11 C10 . . 120.5(3) ?
    C12 C11 C15 . . 119.3(3) ?
    C10 C11 C15 . . 120.1(2) ?
    C13 C12 C11 . . 119.4(3) ?
    C13 C12 H12 . . 120.3 ?
    C11 C12 H12 . . 120.3 ?
    C12 C13 C14 . . 120.2(3) ?
    C12 C13 H13 . . 119.9 ?
    C14 C13 H13 . . 119.9 ?
    C9 C14 C13 . . 121.3(3) ?
    C9 C14 H14 . . 119.4 ?
    C13 C14 H14 . . 119.4 ?
    F1A C15 F3A . . 116.9(12) ?
    F1A C15 F2 . . 128.8(8) ?
    F2 C15 F1 . . 105.7(4) ?
    F1A C15 F2A . . 110.3(11) ?
    F3A C15 F2A . . 102.1(10) ?
    F2 C15 F3 . . 104.9(4) ?
    F1 C15 F3 . . 101.0(3) ?
    F1A C15 C11 . . 115.6(8) ?
    F3A C15 C11 . . 104.8(7) ?
    F2 C15 C11 . . 115.6(3) ?
    F1 C15 C11 . . 113.7(3) ?
    F2A C15 C11 . . 105.7(8) ?
    F3 C15 C11 . . 114.5(3) ?
    C2 N16 H16A . . 120.0 ?
    C2 N16 H16B . . 120.0 ?
    H16A N16 H16B . . 120.0 ?
    C7 C17 H17A . . 109.5 ?
    C7 C17 H17B . . 109.5 ?
    H17A C17 H17B . . 109.5 ?
    C7 C17 H17C . . 109.5 ?
    H17A C17 H17C . . 109.5 ?
    H17B C17 H17C . . 109.5 ?
    C7 C18 H18A . . 109.5 ?
    C7 C18 H18B . . 109.5 ?
    H18A C18 H18B . . 109.5 ?
    C7 C18 H18C . . 109.5 ?
    H18A C18 H18C . . 109.5 ?
    H18B C18 H18C . . 109.5 ?
    N20 C19 C3 . . 176.9(2) ?
loop_
    _geom_torsion_atom_site_label_1
    _geom_torsion_atom_site_label_2
    _geom_torsion_atom_site_label_3
    _geom_torsion_atom_site_label_4
    _geom_torsion_site_symmetry_1
    _geom_torsion_site_symmetry_2
    _geom_torsion_site_symmetry_3
    _geom_torsion_site_symmetry_4
    _geom_torsion
    _geom_torsion_publ_flag
    C8A N1 C2 N16 . . . . 172.0(2) ?
    C8A N1 C2 C3 . . . . -6.8(3) ?
    N16 C2 C3 C19 . . . . -2.7(4) ?
    N1 C2 C3 C19 . . . . 176.0(2) ?
    N16 C2 C3 C4 . . . . 171.7(2) ?
    N1 C2 C3 C4 . . . . -9.7(3) ?
    C2 C3 C4 C4A . . . . 21.0(3) ?
    C19 C3 C4 C4A . . . . -164.59(19) ?
    C2 C3 C4 C9 . . . . -105.2(2) ?
    C19 C3 C4 C9 . . . . 69.3(2) ?
    C3 C4 C4A C8A . . . . -18.5(3) ?
    C9 C4 C4A C8A . . . . 105.2(2) ?
    C3 C4 C4A C5 . . . . 160.28(18) ?
    C9 C4 C4A C5 . . . . -76.0(2) ?
    C8A C4A C5 O1 . . . . 178.0(2) ?
    C4 C4A C5 O1 . . . . -0.9(3) ?
    C8A C4A C5 C6 . . . . -0.4(3) ?
    C4 C4A C5 C6 . . . . -179.2(2) ?
    O1 C5 C6 C7 . . . . 150.7(2) ?
    C4A C5 C6 C7 . . . . -31.0(3) ?
    C5 C6 C7 C17 . . . . -65.5(3) ?
    C5 C6 C7 C8 . . . . 54.5(3) ?
    C5 C6 C7 C18 . . . . 173.4(2) ?
    C17 C7 C8 C8A . . . . 70.0(3) ?
    C18 C7 C8 C8A . . . . -169.0(2) ?
    C6 C7 C8 C8A . . . . -49.4(3) ?
    C5 C4A C8A N1 . . . . -173.7(2) ?
    C4 C4A C8A N1 . . . . 5.1(3) ?
    C5 C4A C8A C8 . . . . 5.1(3) ?
    C4 C4A C8A C8 . . . . -176.1(2) ?
    C2 N1 C8A C4A . . . . 9.3(3) ?
    C2 N1 C8A C8 . . . . -169.6(2) ?
    C7 C8 C8A C4A . . . . 21.7(3) ?
    C7 C8 C8A N1 . . . . -159.39(19) ?
    C4A C4 C9 C14 . . . . 141.8(2) ?
    C3 C4 C9 C14 . . . . -95.0(2) ?
    C4A C4 C9 C10 . . . . -42.8(3) ?
    C3 C4 C9 C10 . . . . 80.4(2) ?
    C14 C9 C10 C11 . . . . -0.2(3) ?
    C4 C9 C10 C11 . . . . -175.6(2) ?
    C9 C10 C11 C12 . . . . 0.3(4) ?
    C9 C10 C11 C15 . . . . 178.0(2) ?
    C10 C11 C12 C13 . . . . 0.2(4) ?
    C15 C11 C12 C13 . . . . -177.5(3) ?
    C11 C12 C13 C14 . . . . -0.9(4) ?
    C10 C9 C14 C13 . . . . -0.5(4) ?
    C4 C9 C14 C13 . . . . 175.1(2) ?
    C12 C13 C14 C9 . . . . 1.1(4) ?
    C12 C11 C15 F1A . . . . 143.6(11) ?
    C10 C11 C15 F1A . . . . -34.2(11) ?
    C12 C11 C15 F3A . . . . -86.1(9) ?
    C10 C11 C15 F3A . . . . 96.1(9) ?
    C12 C11 C15 F2 . . . . -34.1(5) ?
    C10 C11 C15 F2 . . . . 148.1(4) ?
    C12 C11 C15 F1 . . . . 88.4(4) ?
    C10 C11 C15 F1 . . . . -89.3(4) ?
    C12 C11 C15 F2A . . . . 21.3(8) ?
    C10 C11 C15 F2A . . . . -156.5(8) ?
    C12 C11 C15 F3 . . . . -156.2(3) ?
    C10 C11 C15 F3 . . . . 26.0(4) ?
loop_
    _geom_hbond_atom_site_label_D
    _geom_hbond_atom_site_label_H
    _geom_hbond_atom_site_label_A
    _geom_hbond_site_symmetry_A
    _geom_hbond_distance_DH
    _geom_hbond_distance_HA
    _geom_hbond_distance_DA
    _geom_hbond_angle_DHA
    _geom_hbond_publ_flag
    N1 H1 O1 6_566 0.86 2.39 3.117(2) 143 yes
    N16 H16A N20 5_577 0.86 2.12 2.966(3) 168 yes
    N16 H16B O1 6_566 0.86 2.08 2.897(2) 158 yes
_iucr_refine_instructions_details
;
TITL MBD14 in C2/c
CELL  0.71073  24.2434   9.6030  15.2426   90.000   93.960   90.000
ZERR     8.00   0.0006   0.0002   0.0004    0.000    0.002    0.000
LATT   7
SYMM  - X,   Y, 1/2 - Z
SFAC  C    H    N    O    F
UNIT  152  144  24   8    24
MERG   2
OMIT    -3.00  52.00
DFIX 1.35 0.01 C15 F1 C15 F1A C15 F2 C15 F2A C15 F3 C15 F3A
EADP F1 F1A
EADP F2 F2A
EADP F3 F3A
FMAP   2
PLAN   10
ACTA
BOND   $H
CONF
LIST   4
L.S.   8
WGHT    0.055900    3.608000
FVAR       3.49354   0.84029
N1    3    0.084466    0.559669    1.035620    11.00000    0.05784    0.03709 =
         0.02458   -0.00014   -0.00292    0.01414
AFIX  43
H1    2    0.095420    0.537920    1.088722    11.00000   -1.20000
AFIX   0
O1    4    0.075320    0.427973    0.738420    11.00000    0.07715    0.05772 =
         0.03247   -0.00964   -0.00647    0.01072
C2    1    0.060018    0.687472    1.019570    11.00000    0.04017    0.03538 =
         0.03288   -0.00047    0.00178    0.00570
C3    1    0.047879    0.728311    0.934835    11.00000    0.03880    0.03461 =
         0.03243   -0.00060   -0.00005    0.00717
C4    1    0.068095    0.649125    0.856748    11.00000    0.03847    0.04107 =
         0.02845   -0.00341   -0.00464    0.00789
AFIX  13
H4    2    0.037397    0.644246    0.811523    11.00000   -1.20000
AFIX   0
C4A   1    0.082524    0.502536    0.884579    11.00000    0.03465    0.03780 =
         0.03205   -0.00366   -0.00201    0.00463
C5    1    0.085243    0.397717    0.816677    11.00000    0.03683    0.04599 =
         0.03618   -0.00586   -0.00101    0.00142
C6    1    0.098922    0.250854    0.844353    11.00000    0.05222    0.04080 =
         0.04376   -0.01092    0.00323    0.00454
AFIX  23
H6A   2    0.116659    0.204547    0.797244    11.00000   -1.20000
H6B   2    0.064815    0.201564    0.853125    11.00000   -1.20000
AFIX   0
C7    1    0.136827    0.241259    0.928681    11.00000    0.04821    0.03773 =
         0.04121   -0.00075    0.00526    0.00903
C8    1    0.109627    0.324078    0.999622    11.00000    0.05460    0.03722 =
         0.03792    0.00173    0.00487    0.00579
AFIX  23
H8A   2    0.077633    0.273188    1.017197    11.00000   -1.20000
H8B   2    0.135513    0.332537    1.050780    11.00000   -1.20000
AFIX   0
C8A   1    0.091852    0.466335    0.969724    11.00000    0.03652    0.03638 =
         0.03361   -0.00375    0.00085    0.00242
C9    1    0.115211    0.728342    0.817990    11.00000    0.05101    0.04029 =
         0.02759   -0.00235    0.00407    0.00838
C10   1    0.169170    0.722035    0.854921    11.00000    0.04886    0.04681 =
         0.03365   -0.00007    0.00492    0.00600
AFIX  43
H10   2    0.177754    0.663259    0.902404    11.00000   -1.20000
AFIX   0
C11   1    0.210210    0.802351    0.821714    11.00000    0.05344    0.05668 =
         0.04505   -0.00836    0.01565    0.00064
C12   1    0.198205    0.890461    0.751674    11.00000    0.07824    0.06601 =
         0.05446    0.00287    0.03011   -0.00519
AFIX  43
H12   2    0.225927    0.944131    0.729330    11.00000   -1.20000
AFIX   0
C13   1    0.144939    0.898274    0.715188    11.00000    0.09637    0.07158 =
         0.04510    0.02185    0.01829    0.00860
AFIX  43
H13   2    0.136380    0.958458    0.668417    11.00000   -1.20000
AFIX   0
C14   1    0.104003    0.817021    0.747723    11.00000    0.06337    0.06448 =
         0.03562    0.01007   -0.00007    0.01024
AFIX  43
H14   2    0.068194    0.822147    0.721792    11.00000   -1.20000
AFIX   0
C15   1    0.267091    0.798229    0.863336    11.00000    0.05570    0.10386 =
         0.06609   -0.00202    0.01876   -0.01035
N16   3    0.049567    0.759185    1.092284    11.00000    0.08222    0.04410 =
         0.03120    0.00066    0.00476    0.02169
AFIX  93
H16A  2    0.033702    0.839207    1.087722    11.00000   -1.20000
H16B  2    0.058744    0.725060    1.143383    11.00000   -1.20000
AFIX   0
C17   1    0.193160    0.302325    0.912458    11.00000    0.04306    0.07350 =
         0.06620    0.00905    0.00437    0.01341
AFIX 137
H17A  2    0.188395    0.392289    0.885532    11.00000   -1.50000
H17B  2    0.211917    0.241782    0.874194    11.00000   -1.50000
H17C  2    0.214698    0.311420    0.967416    11.00000   -1.50000
AFIX   0
C18   1    0.143235    0.089561    0.958208    11.00000    0.09346    0.04159 =
         0.05853   -0.00042    0.01013    0.02146
AFIX 137
H18A  2    0.168501    0.084549    1.009454    11.00000   -1.50000
H18B  2    0.157316    0.035379    0.911773    11.00000   -1.50000
H18C  2    0.107910    0.053537    0.971931    11.00000   -1.50000
AFIX   0
C19   1    0.019780    0.854331    0.917159    11.00000    0.04378    0.04413 =
         0.02894   -0.00436   -0.00344    0.00568
N20   3   -0.004119    0.954842    0.899090    11.00000    0.07664    0.05027 =
         0.04658   -0.00379   -0.01061    0.02466
PART    1
F1    5    0.276267    0.890383    0.927193    21.00000    0.10197    0.11702 =
         0.11055   -0.04143   -0.03020   -0.00245
F2    5    0.306600    0.816928    0.810169    21.00000    0.05743    0.36358 =
         0.08631    0.01493    0.03588   -0.02605
F3    5    0.280390    0.677726    0.906608    21.00000    0.06071    0.10528 =
         0.16867    0.01702   -0.02278    0.01478
PART    2
F1A   5    0.270947    0.781732    0.946333   -21.00000    0.10197    0.11702 =
         0.11055   -0.04143   -0.03020   -0.00245
F2A   5    0.290742    0.920161    0.841624   -21.00000    0.05743    0.36358 =
         0.08631    0.01493    0.03588   -0.02605
F3A   5    0.293158    0.708332    0.816760   -21.00000    0.06071    0.10528 =
         0.16867    0.01702   -0.02278    0.01478
HKLF 4
END
;
data_global
_journal_date_recd_electronic     2012-12-09
_journal_date_accepted     2012-12-13
_journal_name_full     'Acta Crystallographica, Section E'
_journal_year     2013
_journal_volume     69
_journal_issue      1
_journal_page_first     o105
_journal_page_last     o105
_journal_paper_category     QO
_journal_paper_doi     10.1107/S1600536812050684
_journal_coeditor_code     LH5570
_publ_contact_author_name     'Rajnikant'
_publ_contact_author_address
;
Post-Graduate Department of Physics & Electronics,
University of Jammu,
Jammu Tawi 180 006,
India
;
_publ_contact_author_email     rkvk.paper11@gmail.com
_publ_contact_author_fax     '+911912432051'
_publ_contact_author_phone     '+919419194375'
_publ_section_title
;\
2-Amino-7,7-dimethyl-5-oxo-4-[3-(trifluoromethyl)phenyl]-1,4,5,6,7,8-\
hexahydroquinoline-3-carbonitrile
;
loop_
    _publ_author_name
    _publ_author_footnote
    _publ_author_address
    'Rajni Kant' .
;
X-ray Crystallography Laboratory,
Post-Graduate Department of Physics & Electronics,
University of Jammu, Jammu Tawi 180 006, India
;
    'Gupta, Vivek K.' .
;
X-ray Crystallography Laboratory,
Post-Graduate Department of Physics & Electronics,
University of Jammu, Jammu Tawi 180 006, India
;
    'Kapoor, Kamini' .
;
X-ray Crystallography Laboratory,
Post-Graduate Department of Physics & Electronics,
University of Jammu, Jammu Tawi 180 006, India
;
    'Patil, D. R. ' .
;
Department of Chemistry, Shivaji University, Kolhapur 416 004 (MS), India
;
    'Mulik,  A. G.' .
;
Department of Chemistry, Shivaji University, Kolhapur 416 004 (MS), India
;
    ' Deshmukh, Madhukar B.' .
;
Department of Chemistry, Shivaji University, Kolhapur 416 004 (MS), India
;
