# Supplementary material for: 2-Amino-7,7-dimethyl-5-oxo-4-[3-(trifluoro­meth­yl)phen­yl]-1,4,5,6,7,8-hexa­hydro­quinoline-3-carbonitrile
Source: Acta Crystallogr Sect E Struct Rep Online. 2012 Dec 19;69(Pt 1):o105. doi: 10.1107/S1600536812050684 (PMC3588344; doi:10.1107/S1600536812050684)
Supplement: Supplementary file 2 [file e-69-0o105-Isup2.hkl]

#
# h,k,l, Fc-squared, Fo-squared, sigma(Fo-squared) and status flag
#
data_I
_shelx_title ' MBD14 in C2/c'
_shelx_refln_list_code          4
_shelx_F_calc_maximum      277.72
_exptl_crystal_F_000      1504.00
_reflns_d_resolution_high  0.8107
 
loop_
 _symmetry_equiv_pos_as_xyz
 'x, y, z'
 '-x, y, -z+1/2'
 'x+1/2, y+1/2, z'
 '-x+1/2, y+1/2, -z+1/2'
 '-x, -y, -z'
 'x, -y, z-1/2'
 '-x+1/2, -y+1/2, -z'
 'x+1/2, -y+1/2, z-1/2'
 
_cell_length_a    24.2434
_cell_length_b     9.6030
_cell_length_c    15.2426
_cell_angle_alpha  90.000
_cell_angle_beta   93.960
_cell_angle_gamma  90.000
 
_shelx_F_squared_multiplier     1.000
 
loop_
 _refln_index_h
 _refln_index_k
 _refln_index_l
 _refln_F_squared_calc
 _refln_F_squared_meas
 _refln_F_squared_sigma
 _refln_observed_status
   4   0   0    13184.63    11242.36    189.61 o
   6   0   0    51642.32    50077.92    207.77 o
   8   0   0    16963.62    17479.95    129.26 o
  10   0   0    19269.11    19790.73    199.65 o
  12   0   0      104.58      199.09     16.28 o
  14   0   0     6985.58     6953.58    103.37 o
  16   0   0      569.32      576.13     37.93 o
  18   0   0       42.07       21.75     22.30 o
  20   0   0       97.84       66.79     26.44 o
  22   0   0      284.40      295.50     35.19 o
  24   0   0       23.39       19.12     22.83 o
  26   0   0        0.23       14.71     25.02 o
  28   0   0      118.42      102.21     67.74 o
   5   1   0    45204.77    42822.60    193.87 o
   7   1   0    77129.23    77255.13    297.22 o
   9   1   0     1306.96     1233.36     17.60 o
  11   1   0     6952.46     6811.79     57.67 o
  13   1   0     1764.10     1852.16     36.67 o
  15   1   0      278.78      294.50     17.83 o
  17   1   0      340.16      308.96     20.10 o
  19   1   0     1436.95     1407.57     41.26 o
  21   1   0        0.54        6.27     18.09 o
  23   1   0      169.82      141.21     23.40 o
  25   1   0      298.92      265.44     27.40 o
  27   1   0       10.77      -23.90     31.62 o
  29   1   0      105.62       69.99     28.37 o
   0   2   0    75875.92    69812.25    272.44 o
   2   2   0    11665.88    11139.94     45.86 o
   4   2   0      382.22      269.23     19.08 o
   6   2   0       52.26      127.68     12.70 o
   8   2   0     2033.49     2038.74     19.88 o
  10   2   0     1277.18     1133.39     16.61 o
  12   2   0    20979.86    21410.69    115.22 o
  14   2   0     3407.09     3307.77     36.23 o
  16   2   0      687.08      616.46     20.51 o
  18   2   0     3444.71     3533.20     65.03 o
  20   2   0      321.95      339.48     34.39 o
  22   2   0      158.95      144.27     19.60 o
  24   2   0      673.38      686.54     38.73 o
  26   2   0      104.43      109.45     26.91 o
  28   2   0       11.02       10.59     23.33 o
   1   3   0       53.02       94.67      6.70 o
   3   3   0       61.05       42.31      5.14 o
   5   3   0     2268.49     2407.28     23.73 o
   7   3   0      687.42      843.61     16.77 o
   9   3   0     2436.43     2528.48     30.40 o
  11   3   0      162.58      137.03     11.09 o
  13   3   0      829.40      903.38     19.64 o
  15   3   0      446.35      331.40     12.96 o
  17   3   0     4939.47     4832.23     58.79 o
  19   3   0       50.41       45.69     15.31 o
  21   3   0      167.81      159.11     21.53 o
  23   3   0      627.16      694.56     37.53 o
  25   3   0       69.80       80.81     20.74 o
  27   3   0       64.92       97.25     26.43 o
   0   4   0     2700.23     2989.19     41.31 o
   2   4   0     3463.41     3541.85     31.64 o
   4   4   0     2576.69     2789.83     25.53 o
   6   4   0      785.17      893.59     19.86 o
   8   4   0        6.81       12.14      8.04 o
  10   4   0        5.57       15.08      8.72 o
  12   4   0        8.84       11.67      9.70 o
  14   4   0     1060.56     1068.09     28.25 o
  16   4   0       18.11        3.49     13.31 o
  18   4   0      260.64      286.29     30.67 o
  20   4   0      304.06      257.88     29.90 o
  22   4   0      740.63      756.36     36.92 o
  24   4   0      329.09      311.69     30.79 o
  26   4   0       11.01       51.08     24.17 o
  28   4   0        5.86       60.49     26.99 o
   1   5   0     1464.05     1580.65     19.94 o
   3   5   0     1761.34     1543.11     21.08 o
   5   5   0       16.06       48.44      6.40 o
   7   5   0     1991.88     2246.73     32.08 o
   9   5   0     2012.63     2319.34     42.38 o
  11   5   0        6.70       27.98     10.97 o
  13   5   0      622.86      570.57     23.27 o
  15   5   0       15.20       19.14     18.61 o
  17   5   0      169.86      217.49     20.52 o
  19   5   0       48.65       43.73     15.73 o
  21   5   0      265.05      283.94     26.63 o
  23   5   0      356.60      357.93     30.08 o
  25   5   0       31.45       34.18     19.66 o
  27   5   0        0.02       23.25     23.50 o
   0   6   0     2309.11     2473.76     50.36 o
   2   6   0       79.45       32.58      7.64 o
   4   6   0     1930.96     1890.68     27.93 o
   6   6   0      107.33      147.79      9.30 o
   8   6   0        0.31        8.13      9.43 o
  10   6   0     1032.11      839.09     25.44 o
  12   6   0        0.06       12.27     12.00 o
  14   6   0        9.11       28.75     17.85 o
  16   6   0       13.87        2.74     12.79 o
  18   6   0      167.48      155.02     16.75 o
  20   6   0      104.34      130.51     19.90 o
  22   6   0      505.91      468.66     31.72 o
  24   6   0       94.84      136.03     24.41 o
   1   7   0      349.47      347.97     17.34 o
   3   7   0       55.50       48.49      6.76 o
   5   7   0        5.86        8.22      9.50 o
   7   7   0      109.00      132.68     14.00 o
   9   7   0       36.80       27.72     14.09 o
  11   7   0      165.84      118.38     14.33 o
  13   7   0       60.84       44.80     12.10 o
  15   7   0      560.91      528.39     26.64 o
  17   7   0       79.98       63.25     14.62 o
  19   7   0       19.90       21.42     14.62 o
  21   7   0        0.10        4.40     16.76 o
  23   7   0        8.62       17.37     20.49 o
   0   8   0       78.91      100.24     18.98 o
   2   8   0       54.20       62.03     13.21 o
   4   8   0       44.02       47.23      9.03 o
   6   8   0      188.84      205.30     17.18 o
   8   8   0        5.80       -0.11     13.22 o
  10   8   0      471.24      434.85     23.72 o
  12   8   0       60.09       39.84     13.99 o
  14   8   0       68.92       50.59     14.12 o
  16   8   0       13.81       -7.51     18.13 o
  18   8   0       77.08       43.77     17.36 o
  20   8   0        0.60       -6.39     21.10 o
  22   8   0       63.77       66.40     23.20 o
   1   9   0        9.23       11.38     11.65 o
   3   9   0       97.55       77.50     13.98 o
   5   9   0      240.84      247.29     21.98 o
   7   9   0       47.84       56.70     15.30 o
   9   9   0       97.15       54.32     15.33 o
  11   9   0       22.74        7.39     16.61 o
  13   9   0        1.58      -14.76     15.27 o
  15   9   0      242.80      206.33     23.04 o
  17   9   0       75.19       59.24     19.01 o
  19   9   0        3.01        9.71     23.93 o
   0  10   0       34.44       24.03     21.80 o
   2  10   0      767.42      840.84     37.80 o
   4  10   0        7.46       15.83     14.93 o
   6  10   0        0.03        9.99     14.62 o
   8  10   0      123.20      132.17     19.57 o
  10  10   0        0.04      -12.64     15.07 o
  12  10   0        5.40       -6.55     17.66 o
  14  10   0       16.78       35.87     20.90 o
   1  11   0        3.71        9.54     16.28 o
   3  11   0      225.73      273.14     24.78 o
   5  11   0        5.01        4.98     16.22 o
   7  11   0        0.42        8.34     16.06 o
   9  11   0       22.50        3.39     17.96 o
  11  11   0       27.05       24.26     19.20 o
 -29   1   1       55.93       55.14     29.48 o
 -27   1   1       10.10       11.78     21.10 o
 -25   1   1       64.57       34.50     17.43 o
 -23   1   1       27.55       17.35     15.35 o
 -21   1   1      991.28      993.28     38.33 o
 -19   1   1     4386.18     4167.23     71.14 o
 -17   1   1      352.73      295.94     19.77 o
 -15   1   1      148.13      137.49     14.53 o
 -13   1   1     3905.29     3933.18     51.39 o
 -11   1   1      354.10      328.13      9.79 o
  -9   1   1      204.24      288.58      7.43 o
  -7   1   1    49845.66    50314.94    236.14 o
  -5   1   1    50062.30    46468.18    166.51 o
  -3   1   1     1064.81      812.18     11.55 o
   3   1   1     4419.62     4080.71     22.45 o
   5   1   1    74267.42    69506.28    279.32 o
   7   1   1      185.15      183.86      8.18 o
   9   1   1      479.42      441.38      8.94 o
  11   1   1     1227.50     1195.57     17.47 o
  13   1   1      578.57      464.57     15.93 o
  15   1   1       23.99       26.71     15.51 o
  17   1   1     2530.81     2579.07     54.63 o
  19   1   1      311.51      250.94     24.29 o
  21   1   1      826.94      761.16     34.69 o
  23   1   1       17.55       18.55     17.30 o
  25   1   1       56.17       39.29     20.80 o
  27   1   1        8.58      -28.83     44.91 o
  29   1   1       84.00       81.90     29.11 o
 -28   2   1       38.36       69.13     24.86 o
 -26   2   1       22.48       59.02     20.91 o
 -24   2   1        0.03       45.52     19.77 o
 -22   2   1        9.19       25.68     15.87 o
 -20   2   1      346.36      317.36     26.48 o
 -18   2   1     2439.94     2434.95     52.38 o
 -16   2   1        1.32        0.16     10.58 o
 -14   2   1      618.03      575.11     14.43 o
 -12   2   1     7169.17     6795.73     51.62 o
 -10   2   1    13443.17    13094.50     72.65 o
  -8   2   1     2370.40     2597.58     21.92 o
  -6   2   1     1074.75     1092.36     13.35 o
  -4   2   1       20.00       33.55     12.74 o
  -2   2   1    11488.21    11595.06     50.43 o
   0   2   1    52876.64    51882.55    174.20 o
   2   2   1      428.55      486.08     12.17 o
   4   2   1      579.62      600.25     18.50 o
   6   2   1      264.67      196.81      9.75 o
   8   2   1       59.15       61.70      6.07 o
  10   2   1     2095.01     2254.28     25.24 o
  12   2   1     3176.96     3300.77     35.68 o
  14   2   1      317.57      345.01     12.90 o
  16   2   1      102.17       94.69     14.42 o
  18   2   1      481.55      394.76     27.68 o
  20   2   1       69.82       59.78     17.61 o
  22   2   1       43.72       55.94     18.87 o
  24   2   1        0.04       22.25     19.59 o
  26   2   1       21.07       78.48     25.65 o
  28   2   1      140.69      130.88     32.72 o
 -27   3   1       66.16      102.79     23.42 o
 -25   3   1      542.79      516.02     34.55 o
 -23   3   1      336.60      347.02     28.39 o
 -21   3   1      329.06      340.04     26.20 o
 -19   3   1        0.21       10.68     14.97 o
 -17   3   1      648.46      594.52     17.97 o
 -15   3   1     1888.64     1855.22     28.54 o
 -13   3   1       42.31       60.01      8.52 o
 -11   3   1       32.96       18.47      9.90 o
  -9   3   1      832.91      757.46     17.04 o
  -7   3   1      183.67      176.87      8.06 o
  -5   3   1     4997.49     5215.06     35.56 o
  -3   3   1      892.79     1018.63     12.69 o
  -1   3   1      925.69      824.61     11.09 o
   1   3   1      222.04      134.49      5.41 o
   3   3   1      981.09     1156.57     13.33 o
   5   3   1     8812.67     8552.68     61.11 o
   7   3   1    12367.64    13721.19    100.91 o
   9   3   1     1995.06     1781.47     25.66 o
  11   3   1     2387.87     2405.86     31.84 o
  13   3   1     1615.11     1595.32     26.10 o
  15   3   1       81.63       85.71      8.70 o
  17   3   1      503.26      439.58     15.33 o
  19   3   1       73.30       75.14     15.59 o
  21   3   1     1103.04     1106.11     46.76 o
  23   3   1      152.57      131.52     21.87 o
  25   3   1        0.01       12.69     20.47 o
  27   3   1       45.48      140.32     49.72 o
 -28   4   1       42.12       73.56     32.27 o
 -26   4   1       55.26       36.75     20.95 o
 -24   4   1      240.15      247.41     25.26 o
 -22   4   1       32.01       16.01     18.11 o
 -20   4   1      422.11      421.33     27.37 o
 -18   4   1      132.46      145.10     19.50 o
 -16   4   1      839.88      909.47     25.52 o
 -14   4   1      292.54      356.64     21.09 o
 -12   4   1       88.04       77.48     13.76 o
 -10   4   1     3007.29     2848.10     42.89 o
  -8   4   1      260.87      346.80     13.73 o
  -6   4   1      516.52      564.27     13.36 o
  -4   4   1      586.58      738.42     14.09 o
  -2   4   1       57.02       29.80      3.73 o
   0   4   1     7120.94     7690.45     42.62 o
   2   4   1     9101.88     9222.00     52.64 o
   4   4   1     4816.99     5014.25     36.12 o
   6   4   1      614.94      767.15     19.01 o
   8   4   1     2896.30     3252.21     40.80 o
  10   4   1     1012.07     1094.66     27.71 o
  12   4   1     2673.15     2569.99     43.65 o
  14   4   1     2292.71     2539.61     44.67 o
  16   4   1      767.60      721.74     25.91 o
  18   4   1       18.44       44.32     22.94 o
  20   4   1      120.75       43.92     18.65 o
  22   4   1        0.00       -1.40     23.79 o
  24   4   1      124.63      122.29     21.80 o
  26   4   1        0.24       43.66     23.67 o
 -27   5   1      204.36      252.28     32.91 o
 -25   5   1      111.30      117.33     27.51 o
 -23   5   1       39.83       76.32     19.81 o
 -21   5   1       11.11       23.22     22.67 o
 -19   5   1       18.95       22.96     12.78 o
 -17   5   1        6.88       14.23     13.99 o
 -15   5   1     1508.37     1485.10     37.33 o
 -13   5   1      108.56      126.86     14.69 o
 -11   5   1      379.01      353.42     16.78 o
  -9   5   1        2.23        3.94      8.93 o
  -7   5   1     2231.09     2419.71     34.30 o
  -5   5   1     3765.63     3414.31     34.97 o
  -3   5   1       85.45       98.64      6.87 o
  -1   5   1     5103.67     5454.49     42.37 o
   1   5   1     1246.91     1270.61     20.13 o
   3   5   1      481.85      351.61     11.27 o
   5   5   1     1921.25     1644.90     23.66 o
   7   5   1     1082.56     1179.17     24.91 o
   9   5   1     1109.36     1003.36     26.16 o
  11   5   1        7.56       31.85     11.95 o
  13   5   1       21.58       44.99     18.29 o
  15   5   1      738.82      623.94     25.82 o
  17   5   1     1354.02     1372.61     38.46 o
  19   5   1      222.94      198.68     19.85 o
  21   5   1        0.20        7.08     17.69 o
  23   5   1      496.28      469.10     33.39 o
  25   5   1       57.41       83.56     22.03 o
 -24   6   1       53.62      106.65     22.84 o
 -22   6   1       40.70       71.57     18.93 o
 -20   6   1       13.09       10.91     15.44 o
 -18   6   1      228.31      199.98     18.08 o
 -16   6   1       71.65       64.29     14.04 o
 -14   6   1       25.33       34.54     14.51 o
 -12   6   1      254.99      273.42     15.22 o
 -10   6   1      173.84      149.56     13.27 o
  -8   6   1      766.88      769.51     22.17 o
  -6   6   1      297.69      305.80     14.31 o
  -4   6   1      218.36      186.05     11.06 o
  -2   6   1        0.95       -8.34      6.20 o
   0   6   1        7.18        6.18      6.24 o
   2   6   1      436.45      420.97     13.92 o
   4   6   1     3002.57     3204.30     35.91 o
   6   6   1      371.72      355.95     13.06 o
   8   6   1      698.06      711.27     21.54 o
  10   6   1       91.18       54.17     10.57 o
  12   6   1      128.67      127.11     18.78 o
  14   6   1      325.03      322.62     23.31 o
  16   6   1        1.30        0.44     15.36 o
  18   6   1      229.52      235.31     18.81 o
  20   6   1       12.89        9.52     17.63 o
  22   6   1       10.96       25.42     18.05 o
  24   6   1       17.67       59.37     20.44 o
 -23   7   1       42.44       69.47     20.64 o
 -21   7   1        0.01      -13.25     16.11 o
 -19   7   1       40.93       42.33     15.56 o
 -17   7   1      101.61       64.06     14.16 o
 -15   7   1      361.22      379.16     21.29 o
 -13   7   1       10.66        7.54     10.98 o
 -11   7   1       89.04       59.55     11.92 o
  -9   7   1      176.89      203.33     14.20 o
  -7   7   1       35.47       53.81     13.54 o
  -5   7   1      784.46      662.89     17.08 o
  -3   7   1      297.03      227.41     14.79 o
  -1   7   1      940.16      926.62     26.50 o
   1   7   1      254.58      233.80     13.98 o
   3   7   1      297.75      285.14     14.27 o
   5   7   1      130.28      158.46     11.01 o
   7   7   1        4.72       16.94      8.04 o
   9   7   1       94.99       53.88     12.31 o
  11   7   1     1124.18     1170.87     34.21 o
  13   7   1      583.36      535.11     28.45 o
  15   7   1      791.22      733.44     32.84 o
  17   7   1      432.94      425.90     25.70 o
  19   7   1        8.54        1.31     14.62 o
  21   7   1       82.38       95.07     20.72 o
  23   7   1       21.38       49.01     19.91 o
 -22   8   1        4.00       25.86     23.38 o
 -20   8   1        1.24       -8.27     19.12 o
 -18   8   1       55.41       50.11     17.33 o
 -16   8   1       21.26       -0.77     16.66 o
 -14   8   1       33.71       37.55     15.88 o
 -12   8   1        0.01      -16.15     14.13 o
 -10   8   1      486.36      452.13     25.42 o
  -8   8   1      757.49      869.51     34.21 o
  -6   8   1       55.67       58.00     11.84 o
  -4   8   1       40.48       39.51     10.98 o
  -2   8   1     1482.81     1515.14     37.36 o
   0   8   1       14.26       12.48     11.05 o
   2   8   1      202.71      168.85     14.23 o
   4   8   1        0.26       23.81     11.39 o
   6   8   1      913.97      880.08     31.54 o
   8   8   1      114.42      130.05     17.00 o
  10   8   1      579.21      494.50     25.43 o
  12   8   1       83.60       46.45     14.45 o
  14   8   1      650.46      672.09     34.39 o
  16   8   1      145.92      119.91     17.76 o
  18   8   1      374.99      400.22     29.33 o
  20   8   1       34.07       18.55     20.16 o
 -19   9   1       28.21       17.06     22.37 o
 -17   9   1      170.38      165.88     22.71 o
 -15   9   1       15.48       13.10     17.45 o
 -13   9   1       83.31       94.20     18.05 o
 -11   9   1       55.44       43.94     15.89 o
  -9   9   1       35.80       22.86     13.78 o
  -7   9   1      126.90      111.07     16.81 o
  -5   9   1       19.15       20.13     13.52 o
  -3   9   1      161.38      176.24     17.83 o
  -1   9   1       24.57       17.88     11.45 o
   1   9   1      107.81       81.60     12.88 o
   3   9   1       70.63       78.01     15.79 o
   5   9   1        3.42       -1.47     14.90 o
   7   9   1      504.70      535.79     29.36 o
   9   9   1      312.14      271.77     21.62 o
  11   9   1        5.70      -22.64     15.09 o
  13   9   1       93.60       50.20     17.93 o
  15   9   1      297.49      269.24     26.18 o
  17   9   1        3.24        4.41     24.25 o
  19   9   1      175.72      135.63     24.49 o
 -16  10   1       71.20       70.66     22.41 o
 -14  10   1      147.33      154.83     24.42 o
 -12  10   1        3.65       -6.42     17.28 o
 -10  10   1       56.78       35.65     18.30 o
  -8  10   1        4.45      -11.03     15.94 o
  -6  10   1      104.89      117.47     20.51 o
  -4  10   1      479.74      551.61     32.84 o
  -2  10   1       65.15       39.24     14.05 o
   0  10   1      298.46      321.03     24.59 o
   2  10   1       25.12       12.52     14.93 o
   4  10   1        0.19       -2.56     14.83 o
   6  10   1       21.55       18.01     15.60 o
   8  10   1       52.84       42.09     16.40 o
  10  10   1      184.27      128.33     21.59 o
  12  10   1        5.16       -2.54     16.08 o
  14  10   1        6.74       16.40     17.20 o
 -11  11   1       12.57       -5.89     18.71 o
  -9  11   1      116.02       99.13     21.81 o
  -7  11   1       22.67       20.53     17.77 o
  -5  11   1      109.35      142.79     22.70 o
  -3  11   1      167.78      156.94     21.40 o
  -1  11   1       43.63       40.37     17.28 o
   1  11   1       22.62       -6.89     15.60 o
   3  11   1        0.48      -22.34     16.10 o
   5  11   1       64.96       70.72     18.38 o
   7  11   1        5.62        2.30     19.15 o
   9  11   1       46.92       36.44     19.94 o
 -28   0   2        4.86      -27.74     28.25 o
 -26   0   2      405.75      310.46     41.29 o
 -24   0   2       41.02       49.38     22.66 o
 -22   0   2     1683.52     1650.56     79.53 o
 -20   0   2        0.00       -7.65     19.83 o
 -18   0   2      651.47      678.24     39.84 o
 -16   0   2     2125.80     2081.42     61.76 o
 -14   0   2        0.10       11.75      8.63 o
 -12   0   2     5688.72     5874.55     90.76 o
 -10   0   2      271.20      284.71     12.02 o
  -8   0   2      204.08      182.60      8.67 o
  -6   0   2    11405.31    11815.33     73.98 o
  -4   0   2     2814.37     3151.55     23.55 o
   4   0   2    19822.34    18671.92     83.79 o
   6   0   2    19054.28    17544.07    138.87 o
   8   0   2     9832.11     9078.71     80.34 o
  10   0   2    26237.36    25245.87    137.92 o
  12   0   2     5478.56     5698.58     81.27 o
  14   0   2       54.23       48.23     15.41 o
  16   0   2      147.76      208.95     30.35 o
  18   0   2      329.23      359.86     37.30 o
  20   0   2       12.01      -19.05     28.38 o
  22   0   2      405.17      416.68     41.74 o
  24   0   2       86.13       44.51     29.31 o
  26   0   2       21.12      -21.94     37.24 o
  28   0   2      218.18      217.57     45.27 o
 -29   1   2       35.56       88.93     58.74 o
 -27   1   2      159.57      225.22     51.65 o
 -25   1   2       63.24       23.17     18.21 o
 -23   1   2       31.93       17.14     14.50 o
 -21   1   2      591.25      512.20     33.77 o
 -19   1   2      284.34      289.54     22.71 o
 -17   1   2      245.56      217.70     19.13 o
 -15   1   2      843.63      740.60     22.83 o
 -13   1   2     1000.29      954.68     17.35 o
 -11   1   2     1047.22     1037.89     17.50 o
  -9   1   2     7302.91     7740.08     64.50 o
  -7   1   2     2448.78     2322.37     18.58 o
  -5   1   2     1780.62     1722.28     13.92 o
  -3   1   2    28629.57    28716.03     74.35 o
  -1   1   2      643.51      548.56     10.42 o
   1   1   2      735.32      560.43      9.06 o
   3   1   2      477.29      542.43     10.23 o
   5   1   2      449.48      487.46     13.87 o
   7   1   2     2984.88     2920.30     24.60 o
   9   1   2        1.07        4.57      6.62 o
  11   1   2      596.32      562.74     13.87 o
  13   1   2        9.36       12.59      9.49 o
  15   1   2      204.44      216.28     12.53 o
  17   1   2        7.51       24.21     18.18 o
  19   1   2       99.45       92.41     29.74 o
  21   1   2       24.73       31.84     19.78 o
  23   1   2        1.36       -9.06     19.53 o
  25   1   2        3.02      -20.29     21.83 o
  27   1   2        1.22       31.63     28.51 o
  29   1   2        4.90       -3.18     33.62 o
 -28   2   2       81.21      108.68     24.35 o
 -26   2   2        9.25       66.36     22.32 o
 -24   2   2      113.47      156.36     28.40 o
 -22   2   2        7.74        8.39     16.21 o
 -20   2   2      530.81      617.77     47.54 o
 -18   2   2       93.61      102.23     19.75 o
 -16   2   2      599.83      610.10     22.86 o
 -14   2   2     1507.25     1402.05     24.06 o
 -12   2   2     6392.88     5733.14     42.33 o
 -10   2   2    10331.86    10816.81     58.06 o
  -8   2   2     4314.81     4526.86     31.04 o
  -6   2   2     4669.91     4579.35     31.11 o
  -4   2   2     9213.59     8742.83     50.41 o
  -2   2   2     2554.48     2175.21     16.68 o
   0   2   2       81.11      156.62      5.01 o
   2   2   2    10696.27    11208.38     54.09 o
   4   2   2      237.34      225.73      7.44 o
   6   2   2     2143.66     1923.84     21.55 o
   8   2   2       84.74       86.38      6.80 o
  10   2   2     6562.76     6420.55     45.82 o
  12   2   2       15.98       10.43      6.55 o
  14   2   2       65.43       83.29      9.34 o
  16   2   2      493.71      539.13     20.62 o
  18   2   2       57.98       75.12     18.91 o
  20   2   2      166.35      183.93     21.78 o
  22   2   2       26.59       47.78     17.51 o
  24   2   2       29.77       56.39     24.72 o
  26   2   2        4.92        0.43     23.95 o
  28   2   2       39.55       67.20     29.83 o
 -27   3   2       86.12       90.41     22.29 o
 -25   3   2        7.92       20.14     18.54 o
 -23   3   2       59.08       55.90     18.17 o
 -21   3   2        9.89       22.03     13.24 o
 -19   3   2      385.15      402.09     21.38 o
 -17   3   2     1459.11     1485.93     30.40 o
 -15   3   2     1139.23     1031.21     27.31 o
 -13   3   2       30.89       24.38      7.41 o
 -11   3   2       22.07       22.58      7.86 o
  -9   3   2     1332.64     1403.62     21.67 o
  -7   3   2     1624.32     1564.85     19.93 o
  -5   3   2      163.62      149.21      6.54 o
  -3   3   2     2572.18     2318.21     20.52 o
  -1   3   2      617.82      622.80      9.82 o
   1   3   2     2181.67     2155.37     19.53 o
   3   3   2      198.86      219.46      7.04 o
   5   3   2      392.81      340.40      9.34 o
   7   3   2      129.00      111.92      6.77 o
   9   3   2       32.46       13.24      5.98 o
  11   3   2     1353.44     1585.35     27.15 o
  13   3   2     2297.22     2378.34     33.32 o
  15   3   2       52.10       58.70     15.38 o
  17   3   2       48.55       38.62     11.69 o
  19   3   2     1414.43     1410.59     37.99 o
  21   3   2       14.66        9.78     16.92 o
  23   3   2      280.35      296.97     33.14 o
  25   3   2      104.09       74.53     34.77 o
  27   3   2        0.07       30.43     25.81 o
 -28   4   2       25.03       54.24     27.11 o
 -26   4   2       21.66       47.25     20.46 o
 -24   4   2        1.18        8.80     18.29 o
 -22   4   2      413.53      484.75     32.69 o
 -20   4   2      431.95      428.25     30.22 o
 -18   4   2       71.92       76.64     20.42 o
 -16   4   2      312.69      368.29     20.12 o
 -14   4   2      168.00      159.49     18.53 o
 -12   4   2        8.07        7.03      9.76 o
 -10   4   2      562.96      662.98     18.26 o
  -8   4   2      105.45      114.41      8.42 o
  -6   4   2      492.28      528.19     14.30 o
  -4   4   2     1070.27      974.30     16.66 o
  -2   4   2      652.48      650.44     11.56 o
   0   4   2     2593.83     2612.18     26.32 o
   2   4   2     9650.28    11254.72     75.55 o
   4   4   2     3793.84     3937.12     36.59 o
   6   4   2     3727.87     4114.04     43.69 o
   8   4   2     7674.54     8004.53     67.32 o
  10   4   2        2.84        9.47     12.17 o
  12   4   2      160.17      193.87     20.14 o
  14   4   2      732.92      728.43     29.61 o
  16   4   2       14.87       25.07     13.36 o
  18   4   2     1163.80     1177.43     35.29 o
  20   4   2        8.29       20.83     17.58 o
  22   4   2       61.02       58.88     22.05 o
  24   4   2      321.46      252.89     28.57 o
  26   4   2       24.29       46.79     36.28 o
 -27   5   2       43.09       66.70     23.34 o
 -25   5   2       17.40       48.65     22.67 o
 -23   5   2        4.81       11.35     21.84 o
 -21   5   2       21.23       25.53     21.06 o
 -19   5   2       62.97       88.61     16.05 o
 -17   5   2       37.66       39.11     16.18 o
 -15   5   2       10.62       36.51     20.47 o
 -13   5   2        0.03        6.82     14.07 o
 -11   5   2       98.87       51.61     10.12 o
  -9   5   2       43.49       54.49     11.49 o
  -7   5   2     2242.61     2375.23     30.55 o
  -5   5   2     3280.82     3173.82     33.67 o
  -3   5   2        6.79        9.10      4.57 o
  -1   5   2      746.54      699.22     16.54 o
   1   5   2     9932.11    10589.27     60.24 o
   3   5   2      766.73      768.40     16.03 o
   5   5   2     2842.44     2760.87     31.25 o
   7   5   2      532.49      564.77     17.14 o
   9   5   2      920.36      971.12     27.37 o
  11   5   2      355.84      428.16     21.86 o
  13   5   2       17.05       39.58     19.79 o
  15   5   2        4.11       29.82     17.64 o
  17   5   2      195.57      234.97     18.33 o
  19   5   2       51.75       59.75     14.59 o
  21   5   2        4.22       17.44     17.92 o
  23   5   2       45.49       93.91     20.61 o
  25   5   2        9.04       20.37     18.77 o
 -24   6   2       22.22       51.50     20.59 o
 -22   6   2       85.76      114.78     23.05 o
 -20   6   2      104.82       97.10     19.10 o
 -18   6   2       22.31       21.40     11.82 o
 -16   6   2      248.26      296.15     20.59 o
 -14   6   2       88.08       61.64     17.41 o
 -12   6   2       95.38       45.80     13.38 o
 -10   6   2     1758.62     1762.22     38.91 o
  -8   6   2      137.79       85.13      9.50 o
  -6   6   2     3347.08     3440.98     39.98 o
  -4   6   2     1595.83     1396.03     25.87 o
  -2   6   2      318.13      209.03     11.41 o
   0   6   2      688.96      771.29     19.06 o
   2   6   2        4.63        7.01      6.55 o
   4   6   2      548.35      513.56     14.89 o
   6   6   2      413.38      410.55     13.59 o
   8   6   2       64.82       71.44     13.37 o
  10   6   2       18.24       11.18     11.40 o
  12   6   2      171.81      117.63     21.54 o
  14   6   2       28.30       54.89     15.73 o
  16   6   2      603.36      654.57     29.65 o
  18   6   2      183.48      115.71     15.41 o
  20   6   2        6.41        5.31     16.37 o
  22   6   2      193.09      193.73     24.84 o
  24   6   2      139.18      121.67     22.79 o
 -23   7   2       28.71       23.45     18.74 o
 -21   7   2       75.46       94.89     20.67 o
 -19   7   2        3.78       -8.46     14.53 o
 -17   7   2       12.19        3.35     13.16 o
 -15   7   2      196.92      200.20     17.86 o
 -13   7   2      396.98      419.28     21.88 o
 -11   7   2      438.40      356.33     19.54 o
  -9   7   2      652.43      671.73     26.28 o
  -7   7   2     1878.99     1686.12     33.44 o
  -5   7   2      888.35      847.85     21.33 o
  -3   7   2      503.99      534.71     18.90 o
  -1   7   2       59.06       49.27      8.81 o
   1   7   2       48.51       44.22      8.39 o
   3   7   2       56.42       68.76      8.85 o
   5   7   2        1.20       -2.13     10.31 o
   7   7   2      306.14      306.20     14.08 o
   9   7   2      246.63      209.05     16.93 o
  11   7   2      557.95      477.27     22.99 o
  13   7   2      149.80      160.65     19.20 o
  15   7   2      520.90      504.62     28.22 o
  17   7   2      245.78      200.98     19.92 o
  19   7   2       73.51       74.18     16.75 o
  21   7   2      296.39      353.24     32.23 o
  23   7   2       20.67       23.23     19.79 o
 -20   8   2        0.11        7.07     21.18 o
 -18   8   2       86.22       82.75     19.07 o
 -16   8   2      200.02      207.55     21.70 o
 -14   8   2      296.99      254.00     21.47 o
 -12   8   2       22.54        6.18     15.00 o
 -10   8   2       60.01       80.79     14.96 o
  -8   8   2      239.74      252.09     18.33 o
  -6   8   2      255.27      235.40     15.98 o
  -4   8   2      183.96      122.84     15.33 o
  -2   8   2     1065.76      979.58     30.15 o
   0   8   2      162.27      109.97     13.13 o
   2   8   2      710.59      701.63     26.95 o
   4   8   2     1336.35     1263.99     32.80 o
   6   8   2        5.53       20.85     11.90 o
   8   8   2      140.85      122.98     15.40 o
  10   8   2      299.73      233.90     19.87 o
  12   8   2        6.44        1.83     13.70 o
  14   8   2      484.29      558.87     31.75 o
  16   8   2       12.48       26.72     17.15 o
  18   8   2       38.75       26.52     16.72 o
  20   8   2       15.35        4.35     21.34 o
 -19   9   2        1.28       25.23     24.81 o
 -17   9   2        1.66       10.52     19.59 o
 -15   9   2      173.82      178.07     20.15 o
 -13   9   2       55.86       59.98     17.21 o
 -11   9   2        1.26        2.74     14.49 o
  -9   9   2       13.17        5.94     12.95 o
  -7   9   2        9.42       15.96     13.31 o
  -5   9   2      656.02      652.56     34.64 o
  -3   9   2      288.98      256.11     20.21 o
  -1   9   2      473.64      460.09     23.61 o
   1   9   2        5.26      -16.22     12.33 o
   3   9   2     1252.74     1269.15     46.71 o
   5   9   2      988.71      931.74     38.99 o
   7   9   2        2.41        1.07     14.19 o
   9   9   2      352.66      310.74     23.44 o
  11   9   2      265.44      240.23     22.45 o
  13   9   2      103.61      123.65     18.52 o
  15   9   2        3.92       -5.17     18.23 o
  17   9   2       26.14       26.64     19.65 o
 -14  10   2       26.04       35.82     20.57 o
 -12  10   2       26.41       11.71     18.76 o
 -10  10   2        0.76      -17.07     18.02 o
  -8  10   2        5.69       -0.04     17.39 o
  -6  10   2       36.50       51.35     17.22 o
  -4  10   2        1.40        8.48     14.97 o
  -2  10   2       18.18       30.98     15.05 o
   0  10   2      222.33      218.59     21.11 o
   2  10   2       11.24       -1.32     14.93 o
   4  10   2        0.14        6.64     15.61 o
   6  10   2       61.41       70.42     16.91 o
   8  10   2       24.91       19.82     15.35 o
  10  10   2      275.60      281.55     25.32 o
  12  10   2        0.00      -20.09     15.58 o
  14  10   2        0.18      -14.67     18.64 o
  -9  11   2      147.74      189.78     26.03 o
  -7  11   2      126.73      162.29     24.32 o
  -5  11   2        0.01        7.64     16.61 o
  -3  11   2        0.00        7.96     18.38 o
  -1  11   2      118.52       88.84     19.80 o
   1  11   2        3.42        4.33     15.25 o
   3  11   2       36.65       28.15     17.01 o
   5  11   2        0.98       18.91     16.60 o
   7  11   2        7.38       19.67     18.89 o
   9  11   2        6.75       -4.21     20.68 o
 -29   1   3       55.69       31.60     25.60 o
 -27   1   3       13.91       22.46     25.30 o
 -25   1   3      422.24      383.49     29.90 o
 -23   1   3      423.23      396.86     26.38 o
 -21   1   3      653.42      745.39     47.81 o
 -19   1   3      855.20      753.30     33.63 o
 -17   1   3        8.32        2.92     10.13 o
 -15   1   3      396.51      330.62     15.17 o
 -13   1   3      325.74      447.37     12.33 o
 -11   1   3      817.67      744.33     16.70 o
  -9   1   3     4901.56     5207.72     38.22 o
  -7   1   3     2978.59     3091.59     21.87 o
  -5   1   3     1085.65      994.06     11.17 o
  -3   1   3    57805.25    58789.50    195.97 o
  -1   1   3    51860.76    51300.60    182.22 o
   1   1   3     6278.71     7043.09     29.04 o
   3   1   3     9561.82     8596.06     45.93 o
   5   1   3     4400.37     4120.17     31.99 o
   7   1   3     9431.13     8677.79     63.93 o
   9   1   3     8525.23     8271.12     51.02 o
  11   1   3    14356.93    14758.13     99.09 o
  13   1   3      328.37      297.41     14.96 o
  15   1   3       70.75       87.86     16.27 o
  17   1   3       66.88       36.28     14.19 o
  19   1   3       99.62      104.28     24.29 o
  21   1   3      125.34      131.10     21.62 o
  23   1   3      359.53      275.97     31.46 o
  25   1   3        0.23      -41.35     27.57 o
  27   1   3       67.69       49.81     30.32 o
  29   1   3        6.93       11.09     26.46 o
 -28   2   3      141.63      154.33     24.23 o
 -26   2   3      129.77      123.20     21.59 o
 -24   2   3      382.17      412.90     29.37 o
 -22   2   3      218.79      239.89     30.87 o
 -20   2   3        0.10       23.76     31.53 o
 -18   2   3      453.79      394.99     22.78 o
 -16   2   3      308.67      338.35     24.44 o
 -14   2   3     1647.76     1546.13     26.88 o
 -12   2   3     1516.01     1470.73     23.43 o
 -10   2   3      994.19     1056.29     18.98 o
  -8   2   3     4304.62     4666.24     32.68 o
  -6   2   3       36.33       46.03      4.25 o
  -4   2   3    10453.71    10881.25     70.69 o
  -2   2   3     3523.59     3679.62     24.46 o
   0   2   3     6259.80     6314.65     34.67 o
   2   2   3       15.89       23.91      3.38 o
   4   2   3    14685.17    14894.06    101.08 o
   6   2   3     2288.04     2200.57     23.95 o
   8   2   3     1561.67     1677.50     24.25 o
  10   2   3      435.29      462.43     14.96 o
  12   2   3       24.43       21.53      7.22 o
  14   2   3       62.04       62.72     10.49 o
  16   2   3      185.10      176.80     14.86 o
  18   2   3      214.94      254.70     31.66 o
  20   2   3      204.60      230.50     23.52 o
  22   2   3       65.76       68.98     20.16 o
  24   2   3      109.70      107.32     26.77 o
  26   2   3       33.41       70.52     28.08 o
  28   2   3       70.97       84.75     33.00 o
 -27   3   3      167.93      179.84     28.63 o
 -25   3   3        2.67       20.20     19.35 o
 -23   3   3      336.19      284.56     26.29 o
 -21   3   3      455.08      471.77     28.28 o
 -19   3   3        2.13       16.03     14.29 o
 -17   3   3      447.40      488.14     19.83 o
 -15   3   3      864.55      783.05     22.84 o
 -13   3   3      303.02      345.52     14.87 o
 -11   3   3      280.21      303.98     12.56 o
  -9   3   3        4.96       22.00      5.12 o
  -7   3   3       74.19       56.61      4.92 o
  -5   3   3     1909.20     2062.72     21.74 o
  -3   3   3     3667.49     3586.08     27.90 o
  -1   3   3    14510.19    14625.54    110.46 o
   1   3   3       41.96       41.37      3.87 o
   3   3   3     8891.69     9290.11     69.38 o
   5   3   3       17.00       13.37      4.38 o
   7   3   3        2.23       51.78      6.85 o
   9   3   3      133.64      151.99     10.52 o
  11   3   3       61.33       55.16      9.84 o
  13   3   3        6.55       16.43     12.26 o
  15   3   3      257.90      263.34     16.20 o
  17   3   3       55.20       65.30     16.86 o
  19   3   3      256.28      261.61     20.95 o
  21   3   3       52.73       43.55     19.90 o
  23   3   3       57.36       66.58     21.89 o
  25   3   3       68.76       62.37     27.87 o
  27   3   3       49.83       41.23     28.47 o
 -28   4   3        4.56       32.04     23.34 o
 -26   4   3       38.02       43.01     21.22 o
 -24   4   3      714.65      664.05     43.55 o
 -22   4   3      259.42      254.29     25.24 o
 -20   4   3      248.34      259.48     23.85 o
 -18   4   3       89.55       93.20     19.48 o
 -16   4   3       14.46       17.05     13.67 o
 -14   4   3      443.46      515.88     18.15 o
 -12   4   3      415.00      538.44     17.22 o
 -10   4   3     1569.69     1748.90     30.53 o
  -8   4   3      825.36      673.21     19.16 o
  -6   4   3     1043.57     1218.15     22.16 o
  -4   4   3      110.29       51.21      6.24 o
  -2   4   3     1168.95     1283.52     17.94 o
   0   4   3     1121.04     1202.27     18.78 o
   2   4   3     5079.74     5172.22     51.89 o
   4   4   3      889.77     1010.16     20.47 o
   6   4   3     3959.63     4329.82     43.93 o
   8   4   3       80.44       98.21     11.49 o
  10   4   3      233.72      198.73     15.89 o
  12   4   3      364.66      369.09     19.73 o
  14   4   3      255.69      272.94     16.61 o
  16   4   3     1014.73      998.88     28.57 o
  18   4   3     1886.27     1953.70     47.02 o
  20   4   3        8.90       25.11     16.62 o
  22   4   3      108.55      105.03     20.51 o
  24   4   3       13.46       19.56     23.12 o
  26   4   3       52.59       76.24     26.61 o
 -25   5   3        2.70       17.12     20.26 o
 -23   5   3        7.10      -11.00     20.05 o
 -21   5   3       38.24       41.80     18.79 o
 -19   5   3      246.07      281.72     20.89 o
 -17   5   3      290.91      201.93     18.27 o
 -15   5   3       55.97       62.71     14.06 o
 -13   5   3      137.58      116.93     12.25 o
 -11   5   3      267.34      207.25     14.52 o
  -9   5   3       35.92       22.29      8.52 o
  -7   5   3      913.81      975.53     20.86 o
  -5   5   3     3534.07     3560.05     36.19 o
  -3   5   3      641.14      789.35     17.08 o
  -1   5   3      269.72      422.65     15.03 o
   1   5   3      335.05      302.43     11.53 o
   3   5   3        6.72       37.27      5.22 o
   5   5   3      126.10      138.52     12.35 o
   7   5   3       53.17       53.09     13.38 o
   9   5   3      870.15      829.09     26.40 o
  11   5   3       36.69       65.56     16.93 o
  13   5   3       24.56       14.31     18.30 o
  15   5   3       12.16       -9.47     17.02 o
  17   5   3      260.09      253.53     18.88 o
  19   5   3      357.32      375.87     23.49 o
  21   5   3       47.51       70.75     18.87 o
  23   5   3       19.02       56.61     19.90 o
  25   5   3      264.91      283.46     30.50 o
 -24   6   3        3.24       -5.58     20.59 o
 -22   6   3        0.29        8.78     18.17 o
 -20   6   3        0.10       -2.33     17.08 o
 -18   6   3       98.91       77.58     15.12 o
 -16   6   3       14.53       16.08     15.80 o
 -14   6   3     1440.24     1528.24     38.33 o
 -12   6   3     1712.37     1570.29     36.36 o
 -10   6   3      680.07      568.40     17.39 o
  -8   6   3       78.15       78.18      9.93 o
  -6   6   3      406.05      408.16     15.05 o
  -4   6   3      127.12      143.36      9.76 o
  -2   6   3      195.03      238.68     12.39 o
   0   6   3       50.95       48.03      8.61 o
   2   6   3      298.41      257.10     12.58 o
   4   6   3        5.56        8.87      5.56 o
   6   6   3     1413.14     1206.70     36.04 o
   8   6   3      170.47      155.52     11.64 o
  10   6   3      452.78      395.32     20.60 o
  12   6   3        1.31       17.77     20.98 o
  14   6   3      291.73      286.92     22.89 o
  16   6   3      905.05      864.24     34.08 o
  18   6   3       78.59       95.25     16.15 o
  20   6   3      266.80      256.68     26.28 o
  22   6   3       14.18       29.55     18.43 o
  24   6   3        4.24       25.34     18.80 o
 -23   7   3        1.20        4.90     17.56 o
 -21   7   3       83.30      100.52     20.76 o
 -19   7   3      156.52      130.15     18.60 o
 -17   7   3      124.89      168.36     17.96 o
 -15   7   3        4.91        6.93     12.51 o
 -13   7   3      277.76      250.48     19.75 o
 -11   7   3     1038.91      971.83     31.51 o
  -9   7   3      574.78      480.21     21.87 o
  -7   7   3     4929.69     5162.44     60.49 o
  -5   7   3      206.12      166.33     11.20 o
  -3   7   3      215.07      218.22     14.44 o
  -1   7   3      104.87       91.37      8.86 o
   1   7   3      978.79      913.70     24.04 o
   3   7   3       43.22       54.87      9.50 o
   5   7   3      754.00      752.22     22.90 o
   7   7   3       45.61       17.27     10.68 o
   9   7   3      424.47      401.25     20.11 o
  11   7   3        8.20      -16.71     11.14 o
  13   7   3      634.63      579.60     30.31 o
  15   7   3      846.49      897.45     36.97 o
  17   7   3      132.30      107.02     16.61 o
  19   7   3      242.80      168.90     22.08 o
  21   7   3        4.02       22.97     18.94 o
  23   7   3       15.11       34.49     22.06 o
 -20   8   3        1.42        2.71     20.28 o
 -18   8   3      164.59      213.81     25.04 o
 -16   8   3      188.76      216.30     21.91 o
 -14   8   3      134.12      151.29     18.22 o
 -12   8   3        6.54       -4.21     12.60 o
 -10   8   3      168.68      146.78     17.17 o
  -8   8   3      294.10      231.84     17.55 o
  -6   8   3      244.00      205.34     16.17 o
  -4   8   3      268.22      286.46     19.47 o
  -2   8   3     1928.19     1719.15     40.64 o
   0   8   3     1547.55     1633.82     40.92 o
   2   8   3      126.69      136.05     15.30 o
   4   8   3      541.19      529.16     23.58 o
   6   8   3       77.95       26.15     15.92 o
   8   8   3      159.46       71.33     16.53 o
  10   8   3        0.08       -4.48     14.44 o
  12   8   3       42.04       68.99     16.54 o
  14   8   3       42.69       66.20     17.99 o
  16   8   3      154.57      163.51     22.05 o
  18   8   3        5.88       -0.36     17.41 o
  20   8   3      234.61      208.86     27.41 o
 -19   9   3        0.65       33.19     21.84 o
 -17   9   3       22.27       61.03     19.13 o
 -15   9   3       22.60       39.02     16.93 o
 -13   9   3        3.70       24.93     16.81 o
 -11   9   3      306.82      321.13     28.79 o
  -9   9   3      197.42      154.74     21.08 o
  -7   9   3        0.76      -25.62     17.08 o
  -5   9   3       42.04       42.03     15.26 o
  -3   9   3      319.28      285.34     21.18 o
  -1   9   3       75.65       57.20     13.15 o
   1   9   3        3.22      -11.26     13.59 o
   3   9   3      371.59      328.94     25.34 o
   5   9   3      804.61      962.65     39.56 o
   7   9   3       55.48       78.41     17.75 o
   9   9   3        0.69      -10.83     15.37 o
  11   9   3       73.96       89.74     18.29 o
  13   9   3        0.05        1.72     16.59 o
  15   9   3        3.91       12.99     17.07 o
  17   9   3      121.60      126.44     21.14 o
 -14  10   3       34.51       34.39     17.72 o
 -12  10   3       35.67       52.85     18.79 o
 -10  10   3       30.23       41.03     17.41 o
  -8  10   3       95.07       85.68     19.11 o
  -6  10   3       25.25       47.04     17.11 o
  -4  10   3        3.31        8.62     15.52 o
  -2  10   3       92.24      108.86     16.91 o
   0  10   3        0.00       -9.78     14.65 o
   2  10   3      191.03      159.14     19.21 o
   4  10   3       10.12       17.26     15.27 o
   6  10   3        0.49        1.44     18.16 o
   8  10   3      148.17      140.90     19.54 o
  10  10   3      320.17      319.48     28.82 o
  12  10   3       74.82       72.96     19.51 o
  14  10   3        0.47       -2.17     18.06 o
  -9  11   3       30.71       11.18     18.86 o
  -7  11   3      123.89      192.24     25.13 o
  -5  11   3       32.10       21.66     18.16 o
  -3  11   3        6.58       -7.49     18.42 o
  -1  11   3       12.82       16.07     16.38 o
   1  11   3        3.38       -6.66     16.38 o
   3  11   3        8.67       16.24     16.18 o
   5  11   3       37.42       47.43     18.58 o
   7  11   3       12.16        5.95     18.62 o
   9  11   3       34.94       14.00     21.00 o
 -28   0   4        2.67       38.65     26.63 o
 -26   0   4        5.38       -7.33     23.26 o
 -24   0   4       36.32       -7.48     24.51 o
 -22   0   4     2253.08     2263.70     81.07 o
 -20   0   4     4256.67     3895.13    104.08 o
 -18   0   4      497.06      369.16     25.93 o
 -16   0   4     1865.37     1898.96     56.20 o
 -14   0   4     1336.15     1351.26     34.51 o
 -12   0   4     1133.96     1107.90     31.19 o
 -10   0   4      721.75      632.78     20.30 o
  -8   0   4    18569.42    19222.16    151.38 o
  -6   0   4     1453.14     1548.18     20.53 o
  -4   0   4     5479.84     5968.44     38.98 o
  -2   0   4     1533.28     1534.80     24.52 o
   0   0   4     3032.79     3202.22     27.46 o
   2   0   4      877.69     1104.94     17.33 o
   4   0   4    70050.87    68443.88    425.41 o
   6   0   4    11728.41    10878.47    132.11 o
   8   0   4    17232.22    16845.03    193.20 o
  10   0   4        7.98        3.54      9.62 o
  12   0   4     1092.83      918.43     31.49 o
  14   0   4     3773.62     3711.31     61.61 o
  16   0   4     1981.97     1874.45     44.75 o
  18   0   4      327.19      281.78     39.10 o
  20   0   4      208.19      156.56     52.44 o
  22   0   4      386.79      268.52     41.56 o
  24   0   4      114.44       73.58     36.78 o
  26   0   4        2.64      -47.67     43.53 o
  28   0   4        1.27      -42.33     64.89 o
 -29   1   4        0.01       15.08     22.30 o
 -27   1   4       22.04       25.30     19.86 o
 -25   1   4       59.90       40.25     17.75 o
 -23   1   4       78.51       96.68     17.00 o
 -21   1   4      129.44      123.79     23.63 o
 -19   1   4      149.29      165.23     24.41 o
 -17   1   4      127.76      117.18     12.53 o
 -15   1   4      591.74      568.32     17.64 o
 -13   1   4      523.05      467.23     15.79 o
 -11   1   4       30.56       41.22      6.04 o
  -9   1   4     4793.55     5221.48     37.14 o
  -7   1   4      752.23      708.94     10.94 o
  -5   1   4     2160.54     2168.51     17.91 o
  -3   1   4    31013.06    30333.70    115.15 o
  -1   1   4     8508.13     8641.25     44.29 o
   1   1   4       27.23       48.48      5.72 o
   3   1   4     1585.38     1621.91     18.39 o
   5   1   4      200.84      200.72      8.34 o
   7   1   4      960.70     1041.99     20.41 o
   9   1   4      320.38      308.78     14.38 o
  11   1   4     3093.92     3076.75     38.02 o
  13   1   4      387.10      333.95     17.90 o
  15   1   4      511.93      591.87     32.30 o
  17   1   4        2.69       40.34     25.80 o
  19   1   4        1.73       60.36     12.87 o
  21   1   4       45.41       88.70     22.46 o
  23   1   4       53.19       76.21     33.29 o
  25   1   4        4.45        2.74     40.15 o
  27   1   4        2.43       28.68     33.74 o
 -28   2   4        3.71       22.33     21.88 o
 -26   2   4        0.39       31.67     20.02 o
 -24   2   4        0.53       22.09     19.24 o
 -22   2   4      554.58      586.12     31.33 o
 -20   2   4     1456.54     1417.84     43.31 o
 -18   2   4       42.92      110.04     27.83 o
 -16   2   4       28.76       50.33     11.52 o
 -14   2   4      398.84      468.37     15.46 o
 -12   2   4      156.63      117.22      8.32 o
 -10   2   4     1611.31     1572.08     24.22 o
  -8   2   4      136.26       89.79      6.61 o
  -6   2   4       91.50      145.72      7.32 o
  -4   2   4     1653.82     1671.33     19.31 o
  -2   2   4    11888.43    12612.20     78.77 o
   0   2   4    12834.01    13052.19     94.18 o
   2   2   4        2.64       11.63      3.87 o
   4   2   4      408.69      439.69     11.82 o
   6   2   4     2352.16     2489.46     31.37 o
   8   2   4     7906.04     7719.83     58.78 o
  10   2   4       97.21       87.82      8.25 o
  12   2   4      176.36      131.51     10.05 o
  14   2   4      177.87      177.70     11.38 o
  16   2   4     1611.03     1764.41     47.27 o
  18   2   4      356.62      435.44     22.72 o
  20   2   4      408.50      457.24     31.87 o
  22   2   4        9.03       44.96     19.88 o
  24   2   4        0.27       40.24     25.28 o
  26   2   4      152.83      129.88     36.97 o
  28   2   4      107.60      107.17     31.95 o
 -27   3   4       34.23       47.70     21.73 o
 -25   3   4       20.13       51.22     22.92 o
 -23   3   4       30.55       29.44     20.29 o
 -21   3   4      260.48      224.60     22.49 o
 -19   3   4      466.02      499.26     28.90 o
 -17   3   4        3.99       51.25     25.43 o
 -15   3   4      355.69      381.32     19.53 o
 -13   3   4      283.46      295.37     14.44 o
 -11   3   4     4035.82     3980.07     42.05 o
  -9   3   4     1546.71     1652.85     29.02 o
  -7   3   4     1633.70     1816.75     25.88 o
  -5   3   4       73.34       74.66      5.93 o
  -3   3   4    11842.60    11667.57     59.60 o
  -1   3   4     1670.49     1587.85     22.10 o
   1   3   4        4.47        1.50      4.11 o
   3   3   4     3256.02     3442.97     30.85 o
   5   3   4      130.57      110.53      7.83 o
   7   3   4      185.85      218.74     11.83 o
   9   3   4      463.54      496.84     17.27 o
  11   3   4      224.53      228.25     13.18 o
  13   3   4     1290.25     1169.80     32.48 o
  15   3   4      334.27      361.72     23.37 o
  17   3   4      161.74      178.52     17.87 o
  19   3   4       79.10       77.60     17.86 o
  21   3   4      212.92      231.16     28.39 o
  23   3   4        6.15       18.74     26.11 o
  25   3   4       66.03       73.86     26.34 o
  27   3   4       19.09       21.86     36.08 o
 -26   4   4      105.32      104.06     23.16 o
 -24   4   4      337.75      370.18     33.97 o
 -22   4   4        5.87        2.18     18.56 o
 -20   4   4      123.20       85.11     17.67 o
 -18   4   4        2.87       17.47     13.51 o
 -16   4   4       70.20       86.64     16.52 o
 -14   4   4        0.06       33.63     18.68 o
 -12   4   4      765.65      690.82     20.55 o
 -10   4   4       49.40       71.09      6.99 o
  -8   4   4     1552.04     1507.79     28.47 o
  -6   4   4     1130.31     1082.28     19.93 o
  -4   4   4      592.14      622.16     13.01 o
  -2   4   4       34.84       10.53      4.94 o
   0   4   4     8350.94     8809.07     67.71 o
   2   4   4        0.02        8.47      4.60 o
   4   4   4     1636.69     1770.99     25.94 o
   6   4   4      180.19      218.19     11.23 o
   8   4   4      685.82      783.36     21.59 o
  10   4   4      253.78      226.42     17.24 o
  12   4   4      892.50      929.81     33.02 o
  14   4   4       64.94       84.86     15.75 o
  16   4   4       37.95       73.68     15.10 o
  18   4   4       10.38       13.55     16.02 o
  20   4   4     1191.65     1076.55     46.78 o
  22   4   4      189.07      211.13     25.88 o
  24   4   4        2.05       -4.59     20.00 o
  26   4   4        0.38       17.63     22.61 o
 -25   5   4      275.47      196.92     27.82 o
 -23   5   4      133.23      156.14     25.09 o
 -21   5   4      195.41      189.37     25.25 o
 -19   5   4     2223.52     2220.92     53.51 o
 -17   5   4        7.90        4.41     11.96 o
 -15   5   4       21.38       15.67     13.73 o
 -13   5   4        1.59       46.25     14.29 o
 -11   5   4     1151.38      972.34     23.53 o
  -9   5   4      582.17      515.15     25.00 o
  -7   5   4       17.37       32.93      7.79 o
  -5   5   4        0.72       14.30      6.36 o
  -3   5   4       43.20       70.81      6.00 o
  -1   5   4     3899.79     3706.97     59.85 o
   1   5   4     4555.42     4504.34     48.81 o
   3   5   4      373.09      429.44     12.87 o
   5   5   4     2418.69     2661.38     34.40 o
   7   5   4      121.62      100.30     12.93 o
   9   5   4      102.87      119.41     18.76 o
  11   5   4      701.80      734.75     49.01 o
  13   5   4      466.89      429.17     22.35 o
  15   5   4     2058.27     2128.78     49.94 o
  17   5   4        9.94       35.70     14.38 o
  19   5   4        0.25       -0.25     14.78 o
  21   5   4       76.30       81.31     19.90 o
  23   5   4        5.27       15.12     19.85 o
  25   5   4       27.92       66.82     24.88 o
 -24   6   4       14.66       16.86     20.20 o
 -22   6   4       20.08       28.90     18.07 o
 -20   6   4      324.68      328.10     29.93 o
 -18   6   4      952.61      863.77     35.38 o
 -16   6   4       51.93       71.35     15.95 o
 -14   6   4     4112.04     4284.77     67.64 o
 -12   6   4     4860.08     4905.00     62.09 o
 -10   6   4      214.63      231.87     16.23 o
  -8   6   4     2693.96     2579.58     39.97 o
  -6   6   4        0.12       24.49     13.75 o
  -4   6   4     1196.26     1279.78     26.13 o
  -2   6   4        1.38       11.63     15.73 o
   0   6   4      121.01      146.91     21.21 o
   2   6   4      151.56      124.13     16.54 o
   4   6   4      153.84      203.50     16.92 o
   6   6   4      133.26       81.92     15.27 o
   8   6   4       69.81       28.84     18.14 o
  10   6   4       38.89       36.49     15.06 o
  12   6   4      394.14      361.03     22.11 o
  14   6   4      212.61      169.69     17.54 o
  16   6   4       19.26       33.88     15.04 o
  18   6   4      819.97      852.23     34.31 o
  20   6   4      262.33      255.31     25.94 o
  22   6   4        0.30        4.40     17.91 o
  24   6   4       99.65       74.51     21.63 o
 -23   7   4        0.88        7.40     19.52 o
 -21   7   4      197.29      182.77     23.65 o
 -19   7   4       72.49       88.05     17.78 o
 -17   7   4       75.06       68.51     17.13 o
 -15   7   4      601.73      617.27     29.26 o
 -13   7   4      836.84      790.54     31.15 o
 -11   7   4       50.08       46.77     12.18 o
  -9   7   4      268.97      252.54     15.46 o
  -7   7   4     5423.03     5430.72     62.88 o
  -5   7   4     4293.74     4517.93     53.55 o
  -3   7   4     1235.99     1467.13     35.86 o
  -1   7   4     1143.45      940.24     25.81 o
   1   7   4      423.81      569.27     20.15 o
   3   7   4       92.98       52.48     11.51 o
   5   7   4        1.88       31.24     11.34 o
   7   7   4       49.47       56.24     15.91 o
   9   7   4       57.63       55.27     11.40 o
  11   7   4      440.31      479.94     25.63 o
  13   7   4      152.52       96.57     19.55 o
  15   7   4      413.83      412.33     26.82 o
  17   7   4       13.35       17.34     15.79 o
  19   7   4        3.60       25.38     19.26 o
  21   7   4       14.44       38.64     19.26 o
 -20   8   4        0.78       -7.65     22.73 o
 -18   8   4        0.65       15.34     17.07 o
 -16   8   4       99.48       77.16     17.02 o
 -14   8   4        0.12      -16.65     14.35 o
 -12   8   4        1.37       -4.26     13.14 o
 -10   8   4       33.52       12.90     10.89 o
  -8   8   4       34.37       24.28     11.49 o
  -6   8   4     1376.40     1538.33     38.84 o
  -4   8   4     1183.31     1197.31     37.88 o
  -2   8   4     1582.28     1606.59     41.37 o
   0   8   4     2303.01     2392.98     48.29 o
   2   8   4     1054.40     1066.64     34.10 o
   4   8   4     1110.80     1282.94     36.11 o
   6   8   4     2010.97     1990.66     47.48 o
   8   8   4      498.96      421.11     23.55 o
  10   8   4        2.08      -14.30     12.99 o
  12   8   4      490.17      436.61     28.82 o
  14   8   4       44.98       43.19     20.34 o
  16   8   4      267.58      288.42     29.77 o
  18   8   4        1.12       -2.97     18.84 o
  20   8   4       10.72       10.71     23.14 o
 -17   9   4       17.97       59.58     20.10 o
 -15   9   4       71.21       90.57     19.91 o
 -13   9   4        5.99      -10.48     17.06 o
 -11   9   4       74.81       48.01     19.81 o
  -9   9   4        0.06      -29.99     20.00 o
  -7   9   4       59.69       21.55     17.67 o
  -5   9   4      358.37      378.86     29.28 o
  -3   9   4       24.19       12.97     13.29 o
  -1   9   4      219.45      223.01     18.82 o
   1   9   4     1440.10     1282.03     40.49 o
   3   9   4      191.62      180.08     21.24 o
   5   9   4      516.24      456.84     28.37 o
   7   9   4      374.16      274.39     22.21 o
   9   9   4       91.38       38.11     17.31 o
  11   9   4      448.74      398.24     30.16 o
  13   9   4      218.43      232.19     24.64 o
  15   9   4        7.97        7.26     16.81 o
  17   9   4       15.34       11.77     17.92 o
 -14  10   4        8.77       22.89     18.48 o
 -12  10   4       58.60       52.78     19.01 o
 -10  10   4        2.13       -3.89     17.69 o
  -8  10   4        0.21      -26.30     20.31 o
  -6  10   4      174.08      151.56     24.90 o
  -4  10   4        0.07      -17.15     15.72 o
  -2  10   4       56.24       24.04     21.71 o
   0  10   4      176.42      203.63     20.88 o
   2  10   4      203.59      230.74     23.09 o
   4  10   4       33.31       55.03     17.64 o
   6  10   4       23.26       18.16     22.09 o
   8  10   4       18.53        1.83     16.18 o
  10  10   4      131.79      120.10     22.01 o
  12  10   4       31.86       45.74     18.84 o
  14  10   4        0.47       -6.18     20.68 o
  -9  11   4       35.22       34.02     19.37 o
  -7  11   4        9.14       31.62     22.85 o
  -5  11   4       47.63       51.40     23.36 o
  -3  11   4        7.96       36.90     17.95 o
  -1  11   4       74.01       74.73     18.75 o
   1  11   4        9.41       43.76     16.20 o
   3  11   4       55.59      111.92     23.09 o
   5  11   4       31.28       52.60     20.63 o
   7  11   4       62.95       61.30     20.79 o
 -29   1   5      168.84      134.73     32.15 o
 -27   1   5        6.51        7.68     19.49 o
 -25   1   5       16.83       28.49     18.52 o
 -23   1   5      252.96      334.45     24.95 o
 -21   1   5     1960.60     2048.65     51.51 o
 -19   1   5       43.02       46.18      9.38 o
 -17   1   5     1481.10     1426.44     29.70 o
 -15   1   5     2932.41     2800.18     38.62 o
 -13   1   5     4103.45     4624.72     46.68 o
 -11   1   5     2833.69     3243.35     35.54 o
  -9   1   5      477.68      497.83     11.80 o
  -7   1   5      866.99      724.03     12.69 o
  -5   1   5     4942.42     4921.76     36.30 o
  -3   1   5       93.65       52.57      4.30 o
  -1   1   5      794.28      848.56     14.04 o
   1   1   5      134.07       93.95      4.35 o
   3   1   5     9177.00     9009.00     62.10 o
   5   1   5     4202.51     4901.26     36.91 o
   7   1   5      418.67      446.60     14.44 o
   9   1   5     6910.65     6895.95     63.89 o
  11   1   5       70.19       50.12     11.62 o
  13   1   5      539.08      607.46     22.60 o
  15   1   5       56.55       45.11     15.66 o
  17   1   5     2794.43     2906.17     52.23 o
  19   1   5      554.78      604.55     33.73 o
  21   1   5      194.03      223.71     31.13 o
  23   1   5        5.26       59.23     27.41 o
  25   1   5       36.03       66.36     30.95 o
  27   1   5       10.19       21.35     38.44 o
 -28   2   5        0.68        7.41     19.35 o
 -26   2   5       21.17       51.23     21.23 o
 -24   2   5       10.77       51.49     22.11 o
 -22   2   5      925.84      983.10     38.66 o
 -20   2   5       38.61       74.96     23.06 o
 -18   2   5       53.52       60.82     14.48 o
 -16   2   5      193.65      192.69     12.93 o
 -14   2   5     1152.30     1195.38     26.69 o
 -12   2   5      990.09     1031.48     23.20 o
 -10   2   5     1041.34     1039.00     19.90 o
  -8   2   5    10508.19    11088.41     67.36 o
  -6   2   5     9284.68     9873.97     66.78 o
  -4   2   5       60.13       53.07      5.49 o
  -2   2   5       64.41       50.22      5.27 o
   0   2   5    16384.91    17172.56    113.49 o
   2   2   5     5067.30     5529.40     45.64 o
   4   2   5      560.86      569.67     13.75 o
   6   2   5     1020.73     1090.94     22.42 o
   8   2   5       28.57       15.70      8.20 o
  10   2   5      714.72      662.86     24.33 o
  12   2   5      476.02      499.98     17.21 o
  14   2   5       21.46       31.11      8.76 o
  16   2   5      386.92      389.91     25.08 o
  18   2   5      113.57      127.89     27.01 o
  20   2   5       68.51      158.50     26.25 o
  22   2   5       29.22       70.86     21.54 o
  24   2   5      155.36      135.78     31.66 o
  26   2   5       69.46      108.55     29.03 o
 -27   3   5        0.07       25.63     20.93 o
 -25   3   5       65.39       89.40     23.16 o
 -23   3   5        5.61        9.54     19.40 o
 -21   3   5      162.71      164.06     21.58 o
 -19   3   5       90.00      114.19     21.72 o
 -17   3   5      191.87      161.73     22.49 o
 -15   3   5       10.04       15.92     10.29 o
 -13   3   5      956.84      958.21     23.40 o
 -11   3   5      949.48     1100.51     25.81 o
  -9   3   5       28.55       19.05      5.37 o
  -7   3   5     8492.67     8950.35     66.89 o
  -5   3   5    22816.77    23871.37    106.91 o
  -3   3   5      760.95      851.48     17.94 o
  -1   3   5    14708.49    15152.15     82.20 o
   1   3   5       13.54       15.38      4.82 o
   3   3   5     3663.63     3730.68     35.63 o
   5   3   5      715.52      697.55     16.46 o
   7   3   5     1328.90     1383.29     28.68 o
   9   3   5       38.52       40.63      7.69 o
  11   3   5       26.19       23.07      8.76 o
  13   3   5     1541.76     1382.63     35.12 o
  15   3   5      938.63      910.81     29.79 o
  17   3   5      475.52      515.21     39.64 o
  19   3   5       15.92       60.91     18.55 o
  21   3   5      362.97      390.74     34.27 o
  23   3   5        6.28       39.68     23.22 o
  25   3   5       13.87        8.98     28.16 o
  27   3   5       18.20       21.22     26.84 o
 -26   4   5       63.30       87.44     22.20 o
 -24   4   5      277.86      289.63     31.58 o
 -22   4   5      841.12      857.74     46.88 o
 -20   4   5        4.08       23.56     15.92 o
 -18   4   5       87.58      103.66     21.97 o
 -16   4   5       71.86       75.46     16.70 o
 -14   4   5      111.19      110.79     13.71 o
 -12   4   5      532.98      608.05     20.70 o
 -10   4   5       75.44       31.02      7.93 o
  -8   4   5      337.21      262.73     11.86 o
  -6   4   5        5.09       28.02      6.23 o
  -4   4   5      649.61      599.10     13.49 o
  -2   4   5       14.80        0.27      5.36 o
   0   4   5      641.22      654.29     16.30 o
   2   4   5       91.48       79.13      7.37 o
   4   4   5      300.37      264.33     10.71 o
   6   4   5     7772.64     7740.48     65.61 o
   8   4   5      123.28      135.93     11.80 o
  10   4   5        6.25       25.95      9.97 o
  12   4   5        1.68       11.34     11.60 o
  14   4   5      260.26      322.55     28.73 o
  16   4   5      420.28      430.34     24.77 o
  18   4   5      656.32      699.93     32.20 o
  20   4   5       38.54       78.80     21.53 o
  22   4   5       41.08       77.47     25.72 o
  24   4   5       24.14       68.81     22.89 o
  26   4   5        5.00       71.24     24.73 o
 -25   5   5      174.81      171.71     26.86 o
 -23   5   5      218.38      255.30     29.67 o
 -21   5   5        3.25      -12.10     18.68 o
 -19   5   5     1517.95     1651.19     50.93 o
 -17   5   5     1351.00     1386.01     43.41 o
 -15   5   5      303.62      342.94     29.45 o
 -13   5   5       12.20       46.78     25.47 o
 -11   5   5        8.43       -3.92     11.66 o
  -9   5   5        0.05        9.03     10.32 o
  -7   5   5     1712.90     1693.20     29.73 o
  -5   5   5       21.64       31.30      5.80 o
  -3   5   5      961.32      881.61     18.11 o
  -1   5   5      284.40      222.06     10.27 o
   1   5   5     3109.59     3368.84     37.97 o
   3   5   5      498.30      582.36     18.07 o
   5   5   5     1789.87     1971.70     30.48 o
   7   5   5       11.21        7.75      8.83 o
   9   5   5      530.20      420.40     20.53 o
  11   5   5     1908.78     2162.64     62.33 o
  13   5   5      399.78      475.45     54.58 o
  15   5   5      308.65      321.25     24.12 o
  17   5   5        6.35       21.84     13.94 o
  19   5   5        0.96        3.64     16.76 o
  21   5   5        4.49       23.83     17.91 o
  23   5   5       23.57       23.06     20.88 o
  25   5   5       16.77       57.46     33.21 o
 -24   6   5      165.67      170.81     23.99 o
 -22   6   5        8.10      -32.56     21.70 o
 -20   6   5        9.59        3.13     21.53 o
 -18   6   5      223.45      233.35     19.82 o
 -16   6   5       64.86       77.31     16.04 o
 -14   6   5       45.50       75.80     14.99 o
 -12   6   5     2272.59     2149.82     47.58 o
 -10   6   5     1659.43     1723.97     38.96 o
  -8   6   5       98.84       91.50     19.28 o
  -6   6   5      482.06      426.97     19.09 o
  -4   6   5     3248.72     3328.04     41.32 o
  -2   6   5      167.65      158.83     12.58 o
   0   6   5       95.04       43.33      7.30 o
   2   6   5      649.01      797.75     29.38 o
   4   6   5     1189.94     1344.44     31.72 o
   6   6   5      121.85       82.54     13.96 o
   8   6   5      718.37      797.10     39.87 o
  10   6   5       13.48       27.52     25.20 o
  12   6   5      751.44      801.26     33.53 o
  14   6   5      611.94      647.72     30.61 o
  16   6   5      163.84      132.05     17.05 o
  18   6   5        1.95        6.03     14.81 o
  20   6   5        1.32       16.43     17.07 o
  22   6   5        1.53       24.89     17.88 o
 -23   7   5        4.99       -4.73     21.15 o
 -21   7   5       10.82        6.54     17.44 o
 -19   7   5      111.76       85.24     18.81 o
 -17   7   5      261.89      216.82     20.05 o
 -15   7   5        0.49        8.00     12.52 o
 -13   7   5      229.77      207.62     18.24 o
 -11   7   5     1904.57     2104.01     48.81 o
  -9   7   5       18.80       -5.88     10.89 o
  -7   7   5     4981.84     5019.49     60.93 o
  -5   7   5     1163.24     1165.96     27.79 o
  -3   7   5        2.32        2.94     12.64 o
  -1   7   5      210.77      221.02     20.70 o
   1   7   5      623.85      646.79     34.47 o
   3   7   5      225.56      210.44     15.71 o
   5   7   5      159.14      165.43     18.46 o
   7   7   5       59.26       71.78     16.63 o
   9   7   5      100.32      103.09     13.17 o
  11   7   5       20.16       34.39     13.81 o
  13   7   5      107.04       93.63     18.49 o
  15   7   5       24.81       18.58     16.59 o
  17   7   5       73.95       57.80     18.44 o
  19   7   5       14.56        2.81     18.00 o
  21   7   5       51.31       49.05     20.39 o
 -20   8   5       43.72       43.53     25.42 o
 -18   8   5       58.85       57.44     20.31 o
 -16   8   5      147.60      110.87     19.02 o
 -14   8   5        1.71       -5.26     14.37 o
 -12   8   5        1.37      -20.83     13.89 o
 -10   8   5      134.02      100.66     16.44 o
  -8   8   5       14.20       13.55     13.24 o
  -6   8   5     1466.28     1562.20     46.65 o
  -4   8   5        0.02        2.17     11.79 o
  -2   8   5     1043.73      998.81     31.68 o
   0   8   5      416.94      424.29     22.13 o
   2   8   5       78.36       49.86     11.81 o
   4   8   5       13.43        6.73     11.86 o
   6   8   5        8.90       10.91     12.27 o
   8   8   5        0.20       11.55     11.94 o
  10   8   5        3.35       -8.63     13.40 o
  12   8   5       32.30       11.45     16.41 o
  14   8   5      338.97      377.69     28.58 o
  16   8   5        8.51        0.98     19.26 o
  18   8   5       45.53       46.04     19.57 o
 -17   9   5        6.00       49.50     19.95 o
 -15   9   5        3.17       -4.31     18.29 o
 -13   9   5        4.84      -15.59     18.16 o
 -11   9   5        2.82      -25.53     17.02 o
  -9   9   5       67.94       26.45     16.86 o
  -7   9   5      413.09      411.34     31.22 o
  -5   9   5      298.88      387.13     30.98 o
  -3   9   5       42.89       15.24     13.83 o
  -1   9   5        0.13       -6.33     11.39 o
   1   9   5       35.68       22.75     11.57 o
   3   9   5      112.10       83.67     16.65 o
   5   9   5      777.62      863.35     40.62 o
   7   9   5      193.74      183.79     21.19 o
   9   9   5       88.34       63.34     18.73 o
  11   9   5        0.09      -14.72     16.11 o
  13   9   5        2.46      -17.18     21.13 o
  15   9   5        0.42      -15.29     18.06 o
  17   9   5        0.01        4.78     18.51 o
 -14  10   5        0.27        6.50     17.83 o
 -12  10   5       36.78       20.72     17.98 o
 -10  10   5       16.07      -34.52     23.38 o
  -8  10   5       30.47       13.52     20.58 o
  -6  10   5      309.12      330.62     30.22 o
  -4  10   5        1.61      -20.67     15.21 o
  -2  10   5      136.74       94.08     18.29 o
   0  10   5       20.97        4.49     14.34 o
   2  10   5      213.21      201.76     23.78 o
   4  10   5       24.49       14.63     18.88 o
   6  10   5       10.17      -14.45     29.90 o
   8  10   5       76.64       57.42     19.93 o
  10  10   5      198.37      146.44     25.22 o
  12  10   5      134.45      100.71     26.46 o
  -7  11   5       20.73       18.90     19.16 o
  -5  11   5        0.91       -9.37     25.03 o
  -3  11   5       19.53       15.68     20.13 o
  -1  11   5        6.70      -32.22     21.48 o
   1  11   5       22.89       19.96     19.43 o
   3  11   5       19.49        9.24     28.61 o
   5  11   5       88.97       83.90     25.78 o
   7  11   5      119.34       91.76     21.99 o
 -28   0   6        6.74       -9.45     32.82 o
 -26   0   6      127.07      107.81     32.33 o
 -24   0   6       99.24      111.66     25.76 o
 -22   0   6      493.23      564.47     41.09 o
 -20   0   6        0.30       28.47     17.77 o
 -18   0   6     1595.01     1403.64     48.25 o
 -16   0   6      731.04      728.43     30.44 o
 -14   0   6      851.24      781.73     32.08 o
 -12   0   6      640.05      596.96     24.24 o
 -10   0   6     4831.95     4370.78     51.37 o
  -8   0   6      936.87     1101.23     24.75 o
  -6   0   6      591.67      648.88     16.41 o
  -4   0   6    10445.24    10525.28    102.85 o
  -2   0   6      681.38      700.82     17.72 o
   0   0   6     6437.58     7098.63     68.57 o
   2   0   6     7242.73     7101.88     52.74 o
   4   0   6    15274.35    16266.89    112.96 o
   6   0   6     6755.54     6135.98     71.47 o
   8   0   6      205.88      164.99     15.41 o
  10   0   6    13624.18    15147.68    136.55 o
  12   0   6     1178.81     1121.91     50.84 o
  14   0   6     1928.60     1830.33     53.53 o
  16   0   6      516.19      524.53     36.64 o
  18   0   6      169.72      216.61     51.69 o
  20   0   6        7.12       66.12     80.29 o
  22   0   6      171.66      213.92     80.81 o
  24   0   6      389.73      501.64     78.30 o
  26   0   6        4.55       40.46     35.25 o
 -27   1   6        7.29       24.39     20.08 o
 -25   1   6       41.28       43.28     18.04 o
 -23   1   6      290.07      299.29     24.94 o
 -21   1   6       19.70       41.03     14.34 o
 -19   1   6      305.59      337.49     17.48 o
 -17   1   6      553.71      562.12     20.25 o
 -15   1   6      260.11      245.86     13.87 o
 -13   1   6      594.69      586.55     18.72 o
 -11   1   6       79.82       83.83      7.89 o
  -9   1   6       58.39       91.84      7.01 o
  -7   1   6      947.14      914.12     15.97 o
  -5   1   6     2507.89     2389.10     23.81 o
  -3   1   6     2498.15     2786.85     27.29 o
  -1   1   6    13281.31    13872.56     87.40 o
   1   1   6      630.69      572.48      9.46 o
   3   1   6      509.60      555.15     12.10 o
   5   1   6      240.43      296.18     10.81 o
   7   1   6      510.16      537.70     14.73 o
   9   1   6     3961.57     4201.67     48.67 o
  11   1   6     2139.82     2164.94     37.02 o
  13   1   6       18.32       35.03     13.64 o
  15   1   6      348.97      393.32     29.76 o
  17   1   6      404.03      478.50     41.61 o
  19   1   6        2.34        7.52     20.37 o
  21   1   6       84.69      123.58     28.37 o
  23   1   6       17.29       80.63     27.65 o
  25   1   6        2.06       83.69     34.00 o
  27   1   6       48.67      173.43     56.98 o
 -28   2   6       34.09       35.76     19.46 o
 -26   2   6        1.52       16.09     18.15 o
 -24   2   6       23.05       49.11     20.89 o
 -22   2   6      102.14      128.71     20.56 o
 -20   2   6        4.89       56.28     20.07 o
 -18   2   6      268.82      319.45     35.74 o
 -16   2   6       40.10       40.24      9.79 o
 -14   2   6       16.07       54.97      9.92 o
 -12   2   6     5095.38     4890.77     45.82 o
 -10   2   6      708.77      720.10     19.02 o
  -8   2   6      474.60      418.34     14.67 o
  -6   2   6      589.95      537.04     14.15 o
  -4   2   6     3516.83     3655.62     40.05 o
  -2   2   6      646.59      781.28     15.98 o
   0   2   6     2291.75     2130.78     24.52 o
   2   2   6        8.20       35.60      5.11 o
   4   2   6      731.45      684.11     16.83 o
   6   2   6      111.10       76.68      7.49 o
   8   2   6       10.06       43.91     10.43 o
  10   2   6     3808.51     4050.45     58.32 o
  12   2   6      176.96      128.87     17.48 o
  14   2   6       50.00       61.86     15.05 o
  16   2   6      210.63      269.77     20.51 o
  18   2   6      374.23      281.90     17.94 o
  20   2   6      372.14      379.71     29.59 o
  22   2   6     1152.97     1188.88     55.26 o
  24   2   6        9.88       43.21     25.19 o
  26   2   6      127.77      120.13     29.79 o
 -27   3   6      132.81      163.46     26.18 o
 -25   3   6       54.70       84.88     21.61 o
 -23   3   6      222.54      164.03     25.46 o
 -21   3   6        9.43       24.00     17.08 o
 -19   3   6        9.36       32.75     14.32 o
 -17   3   6      141.19      147.37     15.35 o
 -15   3   6      420.51      454.08     21.85 o
 -13   3   6      560.10      507.90     20.70 o
 -11   3   6      172.07      166.79     13.65 o
  -9   3   6       25.65       44.87      8.55 o
  -7   3   6       29.37       11.44      7.81 o
  -5   3   6     3914.59     4320.08     48.52 o
  -3   3   6      900.20      834.60     19.72 o
  -1   3   6    10836.97    11565.94     69.84 o
   1   3   6     3021.28     3272.79     44.07 o
   3   3   6      271.09      306.39     12.66 o
   5   3   6     2648.36     2843.50     38.32 o
   7   3   6     2239.89     2064.55     36.17 o
   9   3   6      254.49      227.08     13.59 o
  11   3   6       13.52       19.67      8.31 o
  13   3   6      267.96      237.03     15.57 o
  15   3   6       27.30       23.87     13.72 o
  17   3   6      302.60      248.54     20.32 o
  19   3   6      185.18      160.62     35.29 o
  21   3   6      976.28     1032.09     53.24 o
  23   3   6      476.54      451.66     38.68 o
  25   3   6       87.63      135.47     31.06 o
 -26   4   6        0.72       17.79     21.08 o
 -24   4   6      133.71      120.55     23.57 o
 -22   4   6      895.95      881.53     47.56 o
 -20   4   6      175.92      157.00     20.72 o
 -18   4   6       31.23       -6.60     17.23 o
 -16   4   6       32.71       -5.76     16.58 o
 -14   4   6      118.25       87.53     16.44 o
 -12   4   6      441.73      447.17     21.67 o
 -10   4   6      313.50      328.53     18.72 o
  -8   4   6       58.18       41.96      8.73 o
  -6   4   6        3.35        9.82      6.03 o
  -4   4   6       12.81       13.70      5.21 o
  -2   4   6     3654.99     3554.75     39.79 o
   0   4   6      285.97      224.42     11.76 o
   2   4   6     1438.89     1394.67     26.57 o
   4   4   6      371.41      337.38     12.79 o
   6   4   6       85.92      125.24      9.13 o
   8   4   6      986.90      952.96     26.42 o
  10   4   6     4013.35     3818.78     49.74 o
  12   4   6      227.83      228.94     17.03 o
  14   4   6     1337.22     1229.18     46.06 o
  16   4   6      880.04      954.90     34.67 o
  18   4   6       71.88      103.40     19.46 o
  20   4   6       27.62       45.89     23.07 o
  22   4   6       27.68       79.43     24.34 o
  24   4   6       54.60       76.90     26.40 o
 -25   5   6       44.69       19.03     19.93 o
 -23   5   6      268.71      191.56     26.01 o
 -21   5   6      133.75       59.17     19.63 o
 -19   5   6      168.15      119.91     19.60 o
 -17   5   6     2106.93     2209.99     58.30 o
 -15   5   6       97.60      159.58     27.77 o
 -13   5   6       48.61       74.24     15.49 o
 -11   5   6      485.73      506.19     20.46 o
  -9   5   6       43.94      101.26     14.53 o
  -7   5   6      456.67      575.36     19.21 o
  -5   5   6     2026.25     2110.37     30.72 o
  -3   5   6       37.09       53.60      7.15 o
  -1   5   6      910.15      865.16     20.74 o
   1   5   6      418.85      439.56     16.94 o
   3   5   6       78.19       80.51      9.09 o
   5   5   6      705.47      729.07     18.10 o
   7   5   6      212.60      213.44     13.43 o
   9   5   6      954.40      919.37     28.37 o
  11   5   6        1.13       17.07     16.81 o
  13   5   6      232.47      190.19     21.75 o
  15   5   6      441.91      498.58     29.73 o
  17   5   6      459.25      475.19     30.41 o
  19   5   6       92.65       88.72     19.95 o
  21   5   6       36.92       51.96     23.08 o
  23   5   6        1.17       18.49     23.83 o
 -24   6   6       13.38       -0.38     22.03 o
 -22   6   6        2.14       -6.11     22.64 o
 -20   6   6       43.42        8.14     20.69 o
 -18   6   6      154.14      201.08     23.11 o
 -16   6   6      797.27      723.25     32.21 o
 -14   6   6        0.97       27.37     14.27 o
 -12   6   6     1517.68     1509.56     41.81 o
 -10   6   6     1493.20     1599.33     40.89 o
  -8   6   6       82.12       58.04     11.13 o
  -6   6   6       12.71       19.75      7.05 o
  -4   6   6      830.38      800.95     17.83 o
  -2   6   6      743.52      741.64     21.12 o
   0   6   6      518.20      456.20     18.58 o
   2   6   6       36.98       32.57      7.92 o
   4   6   6      254.81      267.90     16.11 o
   6   6   6       75.12       73.87     11.28 o
   8   6   6     1216.76     1163.81     37.29 o
  10   6   6     1352.55     1431.51     50.66 o
  12   6   6       18.33       29.21     31.88 o
  14   6   6     1056.18     1026.94     38.33 o
  16   6   6      154.30      201.83     20.84 o
  18   6   6        3.60        7.18     17.30 o
  20   6   6       21.00       16.74     19.02 o
  22   6   6        0.29       38.72     21.52 o
 -21   7   6       14.32       12.83     24.11 o
 -19   7   6        1.58       -2.96     16.93 o
 -17   7   6      170.87      182.55     20.10 o
 -15   7   6       10.75       26.50     12.95 o
 -13   7   6       56.68       66.64     12.92 o
 -11   7   6        8.38        5.67     11.84 o
  -9   7   6       21.09        7.46     14.85 o
  -7   7   6      539.96      606.30     23.03 o
  -5   7   6     1108.54     1146.17     34.70 o
  -3   7   6      170.82      170.30     18.48 o
  -1   7   6        9.87       19.93     19.33 o
   1   7   6       66.85       77.25     26.29 o
   3   7   6      267.18      308.93     31.07 o
   5   7   6        0.68       23.54     24.48 o
   7   7   6       90.31       78.56     24.68 o
   9   7   6       10.84       54.06     21.14 o
  11   7   6       22.16       15.12     19.15 o
  13   7   6        3.08       23.06     20.77 o
  15   7   6      117.70       90.31     18.33 o
  17   7   6        4.95        2.41     17.39 o
  19   7   6       41.54       55.00     21.95 o
  21   7   6        6.09        3.56     22.01 o
 -20   8   6        8.67       19.62     26.98 o
 -18   8   6        0.07       15.43     20.70 o
 -16   8   6        1.05        5.93     15.65 o
 -14   8   6       13.06       -1.86     14.84 o
 -12   8   6      552.34      633.19     33.38 o
 -10   8   6      731.48      768.54     36.85 o
  -8   8   6        3.24        8.71     11.90 o
  -6   8   6       18.94       31.93     13.14 o
  -4   8   6      544.67      613.11     31.19 o
  -2   8   6       58.24       39.23     10.95 o
   0   8   6      114.62      122.29     14.17 o
   2   8   6       15.79       30.99     11.79 o
   4   8   6       56.41       56.45     14.05 o
   6   8   6        4.32       -1.68     12.03 o
   8   8   6      107.70      102.72     16.88 o
  10   8   6      118.00      129.34     19.03 o
  12   8   6      155.25      165.62     22.96 o
  14   8   6      124.26      110.99     20.03 o
  16   8   6       17.57        1.62     16.75 o
  18   8   6        3.95       14.98     23.49 o
 -17   9   6       12.44       13.89     22.52 o
 -15   9   6       10.31       -8.22     17.63 o
 -13   9   6        9.45      -12.59     16.10 o
 -11   9   6        1.41      -14.43     15.57 o
  -9   9   6       29.20       32.51     15.67 o
  -7   9   6       39.96       47.85     16.96 o
  -5   9   6      213.73      222.75     23.11 o
  -3   9   6      830.96      884.43     33.89 o
  -1   9   6      122.52      177.67     17.34 o
   1   9   6       17.29        2.94     11.76 o
   3   9   6        0.22       17.48     14.29 o
   5   9   6       48.78       74.75     18.54 o
   7   9   6        0.97       14.88     17.48 o
   9   9   6       70.13       44.59     17.22 o
  11   9   6       13.43       -3.62     16.71 o
  13   9   6       20.46       23.66     18.24 o
  15   9   6        5.59      -28.59     19.06 o
 -12  10   6        7.47      -31.17     20.78 o
 -10  10   6       35.49        5.70     16.89 o
  -8  10   6      135.67      146.65     26.61 o
  -6  10   6       77.94       72.20     19.11 o
  -4  10   6      130.43      121.98     20.98 o
  -2  10   6       92.43       73.10     19.39 o
   0  10   6       55.89       70.63     18.19 o
   2  10   6      118.43      123.13     21.59 o
   4  10   6      117.92      123.64     24.18 o
   6  10   6      105.96       74.48     20.62 o
   8  10   6        3.60       -7.11     19.00 o
  10  10   6      150.12      109.16     26.03 o
  12  10   6       18.37        6.96     20.48 o
  -5  11   6        6.68      -11.93     34.57 o
  -3  11   6       37.89       17.85     21.80 o
  -1  11   6        5.47      -27.51     20.87 o
   1  11   6       70.80       45.88     22.70 o
   3  11   6       45.95       40.00     40.91 o
 -27   1   7        1.14       -3.30     22.17 o
 -25   1   7       14.56       15.91     15.96 o
 -23   1   7       76.91       73.59     17.59 o
 -21   1   7      917.54      830.16     33.60 o
 -19   1   7      381.67      314.32     18.00 o
 -17   1   7     2267.88     2533.30     44.02 o
 -15   1   7       96.96       61.17     10.31 o
 -13   1   7      587.40      552.99     18.47 o
 -11   1   7    15583.05    15870.69     87.75 o
  -9   1   7       35.86       33.10      5.57 o
  -7   1   7        0.00        2.11      5.57 o
  -5   1   7     2087.17     2181.16     22.00 o
  -3   1   7      108.88       96.38      6.81 o
  -1   1   7      256.49      245.61      9.12 o
   1   1   7      860.19      779.33     14.10 o
   3   1   7      472.24      402.79     10.75 o
   5   1   7     8053.30     8858.55     62.96 o
   7   1   7      486.99      480.63     13.74 o
   9   1   7      196.47      153.40     11.28 o
  11   1   7       14.96       18.43      9.24 o
  13   1   7        2.19       15.22     15.45 o
  15   1   7        2.39       28.15     14.28 o
  17   1   7      399.23      372.06     23.13 o
  19   1   7        2.52        4.99     16.39 o
  21   1   7       97.53      101.41     29.37 o
  23   1   7      111.72      149.66     32.57 o
  25   1   7      134.66      168.43     31.65 o
 -26   2   7       59.18       57.94     20.80 o
 -24   2   7      180.51      163.34     23.38 o
 -22   2   7      130.47      141.87     21.95 o
 -20   2   7      154.25      176.04     20.10 o
 -18   2   7      509.66      446.60     21.82 o
 -16   2   7      495.83      522.43     23.67 o
 -14   2   7        7.73       11.26     11.26 o
 -12   2   7       68.55       73.50      7.68 o
 -10   2   7      682.96      650.32     19.28 o
  -8   2   7     2266.20     2365.93     31.02 o
  -6   2   7     8432.32     8936.06     60.85 o
  -4   2   7      273.10      363.34     12.65 o
  -2   2   7        0.12        1.90      4.23 o
   0   2   7      237.70      183.54      8.37 o
   2   2   7     1431.49     1424.58     24.45 o
   4   2   7      598.18      611.32     18.09 o
   6   2   7       14.47       22.93      6.31 o
   8   2   7      255.58      274.58     13.27 o
  10   2   7      356.05      299.96     16.84 o
  12   2   7       95.17      146.84     23.31 o
  14   2   7       68.05       75.79     21.10 o
  16   2   7       57.85       82.60     21.89 o
  18   2   7      190.77      199.34     18.93 o
  20   2   7       24.17       68.72     21.16 o
  22   2   7      228.32      282.90     34.51 o
  24   2   7       65.10       99.85     40.03 o
  26   2   7       50.27       88.78     49.93 o
 -27   3   7       81.50       94.03     23.48 o
 -25   3   7      102.27      137.61     24.57 o
 -23   3   7       43.91       38.87     19.02 o
 -21   3   7       10.16       19.29     16.33 o
 -19   3   7      368.35      392.98     24.41 o
 -17   3   7        0.84       14.36     12.63 o
 -15   3   7      366.71      294.12     14.89 o
 -13   3   7       36.49       52.38     16.01 o
 -11   3   7        2.37        6.92     11.19 o
  -9   3   7      450.61      545.05     22.57 o
  -7   3   7       62.39       88.54      9.63 o
  -5   3   7        8.65       56.58      7.07 o
  -3   3   7     3205.64     3179.16     39.99 o
  -1   3   7     7833.21     8255.81     72.13 o
   1   3   7     2576.62     2860.93     44.52 o
   3   3   7      807.75      701.44     22.87 o
   5   3   7      551.44      617.40     20.58 o
   7   3   7       21.59        7.58      9.31 o
   9   3   7      479.54      531.55     17.13 o
  11   3   7      224.65      237.55     17.99 o
  13   3   7       82.96       80.70     18.50 o
  15   3   7       88.98       91.72     15.61 o
  17   3   7      858.16      868.30     32.80 o
  19   3   7      172.69      220.41     30.80 o
  21   3   7      456.85      536.22     43.03 o
  23   3   7      287.56      346.54     38.06 o
  25   3   7      160.37      183.49     37.31 o
 -26   4   7        7.94       25.20     22.55 o
 -24   4   7       11.63       12.91     19.87 o
 -22   4   7      173.25      129.44     22.59 o
 -20   4   7        0.11       -5.03     17.89 o
 -18   4   7       22.55       -5.94     15.05 o
 -16   4   7       75.93       95.78     17.18 o
 -14   4   7      470.40      388.45     24.47 o
 -12   4   7       72.14      112.23     14.37 o
 -10   4   7       18.34       55.49     11.17 o
  -8   4   7      316.03      355.69     17.39 o
  -6   4   7       29.36        8.57      8.33 o
  -4   4   7     2954.25     2776.76     37.91 o
  -2   4   7     2114.91     1836.25     28.20 o
   0   4   7      491.89      371.35     14.61 o
   2   4   7      123.77       63.92      7.08 o
   4   4   7     2171.41     2285.91     39.80 o
   6   4   7     4882.03     4894.27     66.27 o
   8   4   7      119.46       97.99      9.64 o
  10   4   7     1298.32     1301.53     30.88 o
  12   4   7     1947.29     1964.28     51.59 o
  14   4   7     2862.04     2803.65     63.65 o
  16   4   7     1090.12     1180.59     43.67 o
  18   4   7     1185.61     1183.22     46.45 o
  20   4   7       10.31       43.21     22.24 o
  22   4   7       12.24       81.90     26.12 o
  24   4   7       19.34       71.63     28.06 o
 -25   5   7        3.69        5.50     22.67 o
 -23   5   7      200.29      158.98     25.42 o
 -21   5   7      297.46      261.79     26.90 o
 -19   5   7      137.65      113.93     24.54 o
 -17   5   7      611.10      636.32     38.24 o
 -15   5   7      310.22      299.62     25.14 o
 -13   5   7      184.08      148.97     16.37 o
 -11   5   7        1.37        8.60     11.20 o
  -9   5   7       48.23       44.86     11.83 o
  -7   5   7       73.10       74.97      8.68 o
  -5   5   7     1473.60     1472.58     28.14 o
  -3   5   7     1458.73     1458.68     28.13 o
  -1   5   7       41.14       44.97      7.48 o
   1   5   7       15.99       26.47      7.88 o
   3   5   7     1387.03     1376.55     30.34 o
   5   5   7     1730.56     1589.70     36.77 o
   7   5   7       64.24       73.44     10.51 o
   9   5   7     2846.62     2934.24     53.29 o
  11   5   7     2464.83     2493.09     54.75 o
  13   5   7     1558.44     1417.64     50.16 o
  15   5   7      124.85      125.07     21.26 o
  17   5   7      113.71      178.38     34.10 o
  19   5   7       23.44       57.32     22.00 o
  21   5   7       37.84       56.68     23.79 o
  23   5   7      159.40      232.58     35.80 o
 -22   6   7       18.28      -12.12     20.39 o
 -20   6   7       12.78       -2.32     18.43 o
 -18   6   7      123.23      149.47     20.99 o
 -16   6   7       23.25       67.98     20.73 o
 -14   6   7       48.41       36.47     13.52 o
 -12   6   7       58.94       53.98     12.64 o
 -10   6   7       11.84      -14.85     11.57 o
  -8   6   7      775.75      749.94     26.55 o
  -6   6   7      348.16      311.07     15.19 o
  -4   6   7     1325.23     1153.57     24.32 o
  -2   6   7       51.91       33.55      7.38 o
   0   6   7       54.66       49.75      9.13 o
   2   6   7       91.98       78.66     10.14 o
   4   6   7     1230.07     1245.38     30.10 o
   6   6   7       32.32       21.56     11.43 o
   8   6   7      633.49      685.57     31.78 o
  10   6   7       97.74       83.57     20.32 o
  12   6   7      252.49      319.84     32.93 o
  14   6   7       94.98      119.62     24.55 o
  16   6   7      336.01      421.77     28.98 o
  18   6   7       57.16       59.79     20.52 o
  20   6   7        0.12       16.79     21.82 o
  22   6   7        6.30       66.89     25.12 o
 -21   7   7        7.11       15.48     22.31 o
 -19   7   7       28.53       35.67     20.94 o
 -17   7   7      588.28      738.03     39.18 o
 -15   7   7       75.22       97.11     18.23 o
 -13   7   7       10.59       18.36     13.25 o
 -11   7   7       68.50       48.97     22.47 o
  -9   7   7       79.22       79.48     15.49 o
  -7   7   7       77.08      109.10     16.30 o
  -5   7   7     2900.90     2874.66     64.66 o
  -3   7   7      686.11      732.94     28.41 o
  -1   7   7      870.56      830.32     29.25 o
   1   7   7      552.25      605.68     28.73 o
   3   7   7      585.41      581.24     27.83 o
   5   7   7      267.51      293.73     27.52 o
   7   7   7      154.89      134.48     18.75 o
   9   7   7      163.08      196.94     30.31 o
  11   7   7        0.72       46.91     26.49 o
  13   7   7       38.08       47.88     17.52 o
  15   7   7      106.64      106.54     18.76 o
  17   7   7      118.08      105.11     20.17 o
  19   7   7       67.19       62.82     23.79 o
 -18   8   7       36.83       55.16     18.50 o
 -16   8   7      155.46      226.02     23.94 o
 -14   8   7        4.69       13.00     13.60 o
 -12   8   7       42.48       39.70     14.82 o
 -10   8   7      199.10      213.84     22.67 o
  -8   8   7      166.80      218.51     21.45 o
  -6   8   7      130.49      158.87     18.29 o
  -4   8   7      934.10      980.78     37.88 o
  -2   8   7      291.32      315.65     20.52 o
   0   8   7      224.53      248.75     18.15 o
   2   8   7       15.29       40.80     14.54 o
   4   8   7       19.99        9.56     15.32 o
   6   8   7        1.15        4.93     13.75 o
   8   8   7       17.28       38.68     18.28 o
  10   8   7       48.53       57.82     17.79 o
  12   8   7      265.18      255.66     27.41 o
  14   8   7       55.55       71.75     18.24 o
  16   8   7       43.83       35.68     18.92 o
  18   8   7        0.13        5.80     23.96 o
 -15   9   7        7.79        4.85     17.80 o
 -13   9   7      163.97      165.26     22.35 o
 -11   9   7      381.00      460.49     34.24 o
  -9   9   7      229.84      219.37     24.83 o
  -7   9   7        2.73       13.10     17.13 o
  -5   9   7      365.73      387.79     28.11 o
  -3   9   7       54.40       62.01     14.46 o
  -1   9   7        8.38       30.06     14.65 o
   1   9   7       25.55       50.00     17.02 o
   3   9   7        6.65       10.82     14.94 o
   5   9   7        3.11        0.87     16.56 o
   7   9   7      175.15      171.59     21.34 o
   9   9   7      107.88      118.29     19.26 o
  11   9   7       60.00       83.25     19.47 o
  13   9   7        1.09       16.81     19.03 o
  15   9   7        2.44      -24.21     19.49 o
 -12  10   7        0.66      -27.73     18.49 o
 -10  10   7        9.48      -17.87     16.59 o
  -8  10   7        0.78        9.17     17.12 o
  -6  10   7        1.01       10.26     17.57 o
  -4  10   7       18.49       31.39     17.69 o
  -2  10   7        2.64       -1.01     15.75 o
   0  10   7        1.65       10.61     18.04 o
   2  10   7       12.71       12.72     19.71 o
   4  10   7       92.38      114.09     24.80 o
   6  10   7      142.59      150.23     27.12 o
   8  10   7        5.83        8.33     19.31 o
  10  10   7       33.94        5.17     19.41 o
 -26   0   8       68.90       24.51     32.45 o
 -24   0   8      331.35      299.14     42.57 o
 -22   0   8      138.13       80.24     25.05 o
 -20   0   8      475.87      430.90     33.51 o
 -18   0   8     2609.11     2510.68     66.19 o
 -16   0   8      390.72      420.35     27.28 o
 -14   0   8      308.33      443.93     25.10 o
 -12   0   8     6725.61     7443.43     90.41 o
 -10   0   8       65.50       58.99      9.49 o
  -8   0   8       61.92       50.95      8.12 o
  -6   0   8     1880.69     2069.95     30.37 o
  -4   0   8      795.08      898.73     27.70 o
  -2   0   8      942.14      947.40     25.92 o
   0   0   8      286.49      375.75     16.65 o
   2   0   8    12893.65    12925.00    110.70 o
   4   0   8       94.33      100.94      9.20 o
   6   0   8     2571.02     2421.36     44.54 o
   8   0   8     1987.93     2327.56     66.82 o
  10   0   8      241.83      330.22     30.12 o
  12   0   8     1370.72     1213.05     67.69 o
  14   0   8      142.12      167.73     24.26 o
  16   0   8        4.01       37.36     18.33 o
  18   0   8       13.91       33.36     25.43 o
  20   0   8       58.96       33.60     28.66 o
  22   0   8      453.04      463.69     54.04 o
  24   0   8        5.16      136.67     42.82 o
  26   0   8        4.33      120.55     54.63 o
 -27   1   8       33.30       53.83     24.49 o
 -25   1   8       34.36       44.49     21.40 o
 -23   1   8        1.42        0.04     16.09 o
 -21   1   8      258.39      216.09     23.51 o
 -19   1   8      215.82      219.33     16.19 o
 -17   1   8       61.00       34.48     13.06 o
 -15   1   8       72.40       72.45     13.73 o
 -13   1   8       44.85       51.88      8.96 o
 -11   1   8      309.25      337.90     14.08 o
  -9   1   8      139.54      127.82      8.34 o
  -7   1   8       34.92       28.53      6.58 o
  -5   1   8     3723.53     3745.25     38.03 o
  -3   1   8       97.54      113.37      7.80 o
  -1   1   8     1773.88     1818.30     24.77 o
   1   1   8        3.10        1.54      4.64 o
   3   1   8      314.26      272.16      8.48 o
   5   1   8      537.36      582.01     14.98 o
   7   1   8       43.89       64.65     13.86 o
   9   1   8     1331.01     1295.31     31.59 o
  11   1   8        0.61       13.59     16.26 o
  13   1   8      933.02      965.54     30.50 o
  15   1   8       51.20       58.67     13.35 o
  17   1   8       13.06       17.29     13.08 o
  19   1   8        7.84       31.87     20.22 o
  21   1   8      141.57      154.54     27.35 o
  23   1   8       46.01      115.77     48.81 o
  25   1   8        5.97       83.32     40.48 o
 -26   2   8       55.24       70.43     22.59 o
 -24   2   8      121.65      112.84     21.03 o
 -22   2   8      126.81       78.55     20.95 o
 -20   2   8      307.81      207.32     20.55 o
 -18   2   8     1212.38     1091.68     36.47 o
 -16   2   8        4.11        8.40     12.29 o
 -14   2   8      376.36      340.88     22.15 o
 -12   2   8      399.77      415.29     17.89 o
 -10   2   8        4.70        2.74      6.61 o
  -8   2   8      740.91      727.40     18.50 o
  -6   2   8      659.91      550.38     17.43 o
  -4   2   8      326.81      348.15     11.42 o
  -2   2   8      673.27      731.67     16.99 o
   0   2   8     3314.11     3695.84     38.65 o
   2   2   8       29.89       79.55      8.41 o
   4   2   8       97.51       86.19      9.14 o
   6   2   8        2.32       15.60      7.99 o
   8   2   8        0.06        9.90      9.37 o
  10   2   8      391.27      353.38     21.19 o
  12   2   8      758.42      683.92     27.01 o
  14   2   8      169.08      148.75     25.48 o
  16   2   8      540.62      599.54     26.89 o
  18   2   8        6.05       15.67     14.38 o
  20   2   8       47.13       21.98     19.93 o
  22   2   8      479.93      500.05     41.74 o
  24   2   8      167.56      165.47     30.96 o
 -25   3   8      115.99      141.25     25.17 o
 -23   3   8       46.97       38.25     19.49 o
 -21   3   8      124.72      124.84     21.02 o
 -19   3   8       16.35       15.50     14.54 o
 -17   3   8       27.94       32.56     12.40 o
 -15   3   8       86.78       70.81     13.22 o
 -13   3   8       11.11        8.50     12.55 o
 -11   3   8      555.89      715.61     28.20 o
  -9   3   8       77.23       54.29      9.49 o
  -7   3   8      364.55      358.62     16.95 o
  -5   3   8      380.97      403.86     17.36 o
  -3   3   8        1.32       10.11      5.45 o
  -1   3   8      700.34      629.32     16.73 o
   1   3   8      792.74      785.49     25.95 o
   3   3   8     1011.21     1041.83     28.12 o
   5   3   8       79.77       71.30      8.31 o
   7   3   8      650.16      593.88     24.29 o
   9   3   8       14.43        4.14     11.21 o
  11   3   8      302.71      272.67     17.98 o
  13   3   8      756.91      796.18     32.19 o
  15   3   8      348.64      375.66     22.18 o
  17   3   8      943.07      980.20     34.80 o
  19   3   8      316.43      339.17     32.14 o
  21   3   8      214.08      228.84     41.44 o
  23   3   8      497.64      525.69     44.25 o
  25   3   8      113.49      144.97     35.94 o
 -24   4   8       10.71       14.12     20.05 o
 -22   4   8       16.72       10.57     19.43 o
 -20   4   8      387.56      334.01     28.61 o
 -18   4   8        3.19        9.23     14.42 o
 -16   4   8        5.08       14.18     13.70 o
 -14   4   8        2.54       -7.57     12.78 o
 -12   4   8        0.96        3.33     13.82 o
 -10   4   8       10.79       16.85     10.50 o
  -8   4   8       27.61       37.03      9.95 o
  -6   4   8      218.10      309.48     17.35 o
  -4   4   8        0.06        2.50      5.06 o
  -2   4   8       17.16       11.36      6.76 o
   0   4   8       73.61      100.46      9.26 o
   2   4   8        0.08       -5.01     10.57 o
   4   4   8     1238.99     1182.09     29.66 o
   6   4   8       17.32       20.05     16.71 o
   8   4   8       30.56       21.99     11.44 o
  10   4   8      238.37      209.45     14.20 o
  12   4   8     5704.72     5772.95     82.69 o
  14   4   8      207.34      245.20     21.21 o
  16   4   8     1873.20     1976.94     53.63 o
  18   4   8      661.91      717.61     40.26 o
  20   4   8       25.25       55.36     29.80 o
  22   4   8      143.39      202.29     31.85 o
  24   4   8      197.46      242.83     34.62 o
 -23   5   8       40.01       53.48     20.53 o
 -21   5   8        9.61       12.17     18.86 o
 -19   5   8        1.81       14.33     17.55 o
 -17   5   8       15.25       25.19     16.04 o
 -15   5   8       35.26       61.62     15.27 o
 -13   5   8        0.77       16.60     12.66 o
 -11   5   8       53.11       23.49     11.86 o
  -9   5   8      134.56      103.39     13.06 o
  -7   5   8      581.35      634.49     24.57 o
  -5   5   8     4028.75     4025.64     52.29 o
  -3   5   8      758.39      714.25     20.82 o
  -1   5   8      220.73      165.09     11.54 o
   1   5   8        7.19        4.28      8.51 o
   3   5   8       46.98       47.72     11.69 o
   5   5   8     1340.15     1403.11     40.42 o
   7   5   8     1322.56     1396.02     37.92 o
   9   5   8     1174.63     1159.01     39.70 o
  11   5   8       27.65       38.90     14.13 o
  13   5   8     1318.25     1398.06     44.62 o
  15   5   8       12.29       32.97     17.61 o
  17   5   8      177.51      148.11     23.84 o
  19   5   8      233.02      217.92     32.27 o
  21   5   8       54.51       78.63     26.36 o
  23   5   8       65.49      117.13     30.64 o
 -22   6   8      236.70      256.28     30.74 o
 -20   6   8       33.05       20.00     20.80 o
 -18   6   8       13.36        9.76     19.25 o
 -16   6   8        2.68       31.02     19.91 o
 -14   6   8        2.48       17.96     13.59 o
 -12   6   8        6.69       28.30     11.90 o
 -10   6   8        1.87       -1.38     10.57 o
  -8   6   8     1115.64     1028.14     33.67 o
  -6   6   8      512.08      510.16     22.32 o
  -4   6   8      725.25      709.39     22.00 o
  -2   6   8     2088.10     2134.35     37.20 o
   0   6   8     1619.40     1554.79     34.89 o
   2   6   8       93.30       93.43     14.20 o
   4   6   8     1904.86     1872.05     45.32 o
   6   6   8     1146.26     1171.73     39.53 o
   8   6   8        8.16       30.98     14.21 o
  10   6   8       39.65       50.54     17.78 o
  12   6   8       39.49       48.04     20.90 o
  14   6   8       15.90       56.09     36.14 o
  16   6   8        9.20       33.68     38.85 o
  18   6   8       10.58       38.51     21.19 o
  20   6   8        0.03       48.57     29.72 o
 -21   7   8       22.17       31.43     23.52 o
 -19   7   8        1.30       17.63     19.26 o
 -17   7   8       88.32      146.38     25.55 o
 -15   7   8      186.74      194.91     26.53 o
 -13   7   8        4.33       15.56     13.66 o
 -11   7   8       24.97       14.26     13.46 o
  -9   7   8        0.00      -10.36     12.88 o
  -7   7   8       44.98       50.44     13.65 o
  -5   7   8     1048.98     1026.86     39.32 o
  -3   7   8        0.14       -5.31      9.88 o
  -1   7   8       42.03       29.98     10.43 o
   1   7   8      633.43      645.72     27.79 o
   3   7   8      774.00      747.96     33.50 o
   5   7   8        5.18       10.38     13.32 o
   7   7   8       43.40       66.19     15.92 o
   9   7   8        2.71       28.10     15.84 o
  11   7   8      124.95      214.38     36.99 o
  13   7   8       90.71      113.12     18.54 o
  15   7   8        5.49       27.22     27.12 o
  17   7   8       90.89       78.53     22.09 o
  19   7   8        0.49       24.41     26.06 o
 -18   8   8       14.21       46.63     18.82 o
 -16   8   8       61.05       87.44     18.99 o
 -14   8   8      160.97      209.91     23.00 o
 -12   8   8       22.44       34.87     14.68 o
 -10   8   8      462.98      427.37     32.45 o
  -8   8   8       97.12       82.46     23.98 o
  -6   8   8        7.29       39.09     22.84 o
  -4   8   8        1.34       15.82     19.33 o
  -2   8   8      660.43      775.98     35.02 o
   0   8   8      485.67      544.85     29.69 o
   2   8   8        0.26       22.56     24.47 o
   4   8   8      616.42      540.73     30.83 o
   6   8   8      111.45      168.81     20.54 o
   8   8   8      301.18      398.31     27.73 o
  10   8   8       37.12       74.81     23.72 o
  12   8   8       10.67       20.89     29.55 o
  14   8   8        4.09       31.97     19.46 o
  16   8   8      175.48      231.07     30.97 o
 -15   9   8       15.17       29.08     18.69 o
 -13   9   8       43.37       46.88     17.77 o
 -11   9   8        8.48        3.75     17.36 o
  -9   9   8       21.63       20.07     16.87 o
  -7   9   8      129.03      139.39     27.83 o
  -5   9   8       94.23      112.67     17.46 o
  -3   9   8        0.11        1.47     13.22 o
  -1   9   8      160.34      151.83     20.04 o
   1   9   8      101.82       97.47     18.63 o
   3   9   8       55.86       91.67     22.12 o
   5   9   8        5.28        4.96     18.54 o
   7   9   8       67.63       60.53     18.10 o
   9   9   8       11.29       28.25     16.95 o
  11   9   8       65.46      119.94     22.55 o
  13   9   8      228.73      254.15     28.32 o
 -10  10   8      136.67      126.32     26.78 o
  -8  10   8       51.27       96.24     21.93 o
  -6  10   8       65.23       88.75     21.05 o
  -4  10   8      117.92      169.13     24.89 o
  -2  10   8       55.22       68.55     19.71 o
   0  10   8       27.57       58.61     21.47 o
   2  10   8        0.34       15.73     19.97 o
   4  10   8      281.23      286.51     33.65 o
   6  10   8       49.48       77.17     22.84 o
   8  10   8       78.36      125.21     24.93 o
 -27   1   9        0.56        4.04     22.63 o
 -25   1   9       67.50       50.86     24.40 o
 -23   1   9      116.60       67.53     20.99 o
 -21   1   9        0.51      -11.88     16.03 o
 -19   1   9      251.78      230.86     19.48 o
 -17   1   9       19.12       20.35     11.37 o
 -15   1   9     1036.28      905.42     27.57 o
 -13   1   9      656.87      535.43     22.08 o
 -11   1   9       32.84       87.96      9.15 o
  -9   1   9      421.19      410.59     14.28 o
  -7   1   9      414.42      454.51     13.27 o
  -5   1   9     1393.23     1349.54     26.47 o
  -3   1   9     1415.27     1405.48     26.04 o
  -1   1   9      986.02     1120.28     21.16 o
   1   1   9      606.65      592.36     14.85 o
   3   1   9     4453.81     4340.26     36.83 o
   5   1   9      679.22      760.31     18.53 o
   7   1   9      174.46      151.71     16.94 o
   9   1   9      247.86      201.66     21.47 o
  11   1   9      911.68      932.54     36.42 o
  13   1   9       93.10       60.96     22.34 o
  15   1   9       33.57       54.24     14.68 o
  17   1   9      151.54      119.79     17.12 o
  19   1   9       42.55       22.00     19.88 o
  21   1   9       83.53      104.78     26.36 o
  23   1   9        3.12       19.74     43.00 o
  25   1   9        0.65       98.88     32.99 o
 -26   2   9        4.14       17.96     20.88 o
 -24   2   9        6.83       13.37     18.40 o
 -22   2   9       91.85      129.56     23.06 o
 -20   2   9       72.93       49.34     16.59 o
 -18   2   9      168.63      191.27     19.59 o
 -16   2   9      287.63      332.28     22.91 o
 -14   2   9      600.92      569.99     23.18 o
 -12   2   9       79.37       70.99     10.05 o
 -10   2   9      280.59      321.76     15.35 o
  -8   2   9      238.59      227.82     13.14 o
  -6   2   9     2542.35     2820.87     37.78 o
  -4   2   9      963.34      992.38     22.79 o
  -2   2   9      112.47      104.11      9.28 o
   0   2   9       20.05       -0.82      6.12 o
   2   2   9        3.95       23.38      7.77 o
   4   2   9       44.35       78.13     12.45 o
   6   2   9     2158.28     2186.53     36.83 o
   8   2   9        1.51       17.08     10.52 o
  10   2   9      284.05      338.68     17.66 o
  12   2   9       29.78       47.11     17.94 o
  14   2   9       43.19       53.24     22.54 o
  16   2   9      226.31      203.18     23.20 o
  18   2   9      119.74      136.29     19.16 o
  20   2   9       31.85       30.67     21.17 o
  22   2   9       42.44       20.88     33.38 o
  24   2   9       32.01       25.46     26.98 o
 -25   3   9       49.79       56.24     23.34 o
 -23   3   9      420.98      436.62     35.81 o
 -21   3   9       48.57       77.97     19.81 o
 -19   3   9      302.97      343.99     24.62 o
 -17   3   9       96.32      110.37     15.86 o
 -15   3   9      148.82       90.02     14.61 o
 -13   3   9      254.04      320.41     22.60 o
 -11   3   9      144.74      125.70     14.15 o
  -9   3   9      145.83      122.78     11.62 o
  -7   3   9      689.49      563.49     19.37 o
  -5   3   9      302.22      270.28     13.49 o
  -3   3   9       57.44       43.44      6.55 o
  -1   3   9     1269.07     1206.11     21.42 o
   1   3   9     2196.73     2262.80     39.47 o
   3   3   9       58.90       36.42     11.41 o
   5   3   9        4.91       -1.68      8.52 o
   7   3   9      632.72      589.90     22.48 o
   9   3   9     1512.36     1367.79     37.27 o
  11   3   9      331.79      296.90     21.56 o
  13   3   9      120.38      168.79     24.01 o
  15   3   9        0.32        7.59     15.79 o
  17   3   9      244.88      275.54     22.00 o
  19   3   9       71.70       91.56     20.95 o
  21   3   9        3.13       19.66     22.34 o
  23   3   9        5.68        7.02     30.82 o
 -24   4   9      153.13      156.57     25.79 o
 -22   4   9       82.91      106.50     21.72 o
 -20   4   9       31.21       32.96     17.48 o
 -18   4   9     1089.64     1155.99     45.18 o
 -16   4   9       20.61       11.85     12.69 o
 -14   4   9       19.62      -15.53     12.37 o
 -12   4   9      159.75      198.29     18.72 o
 -10   4   9      871.41      974.14     31.60 o
  -8   4   9     1959.85     2065.70     45.26 o
  -6   4   9      132.94      170.30     14.16 o
  -4   4   9      587.31      556.39     21.81 o
  -2   4   9      640.63      659.83     20.09 o
   0   4   9       42.60       49.86      7.55 o
   2   4   9      530.57      402.61     23.48 o
   4   4   9       28.42       17.69     12.59 o
   6   4   9        7.92       13.79     10.29 o
   8   4   9     1708.41     1557.82     40.41 o
  10   4   9      394.51      432.90     21.15 o
  12   4   9      894.34      962.67     36.56 o
  14   4   9       63.31       59.46     16.33 o
  16   4   9      115.01       93.44     18.31 o
  18   4   9      545.92      584.01     37.32 o
  20   4   9       42.03       65.44     26.80 o
  22   4   9       34.00       52.23     25.92 o
 -23   5   9       15.13       43.70     21.21 o
 -21   5   9        4.74       10.94     19.06 o
 -19   5   9       63.43       32.59     16.26 o
 -17   5   9       40.93       26.02     14.57 o
 -15   5   9        0.03      -17.15     14.26 o
 -13   5   9      127.39      110.03     15.60 o
 -11   5   9      735.09      787.94     32.49 o
  -9   5   9      693.03      732.67     28.10 o
  -7   5   9      470.39      448.76     23.40 o
  -5   5   9     1393.88     1555.37     33.97 o
  -3   5   9      393.53      329.81     14.91 o
  -1   5   9      281.91      288.35     14.76 o
   1   5   9     1231.42     1256.83     37.76 o
   3   5   9      108.60      106.30     14.28 o
   5   5   9     1797.53     1837.02     49.80 o
   7   5   9     2650.68     2652.78     56.27 o
   9   5   9      331.62      316.23     22.66 o
  11   5   9      735.50      699.82     34.26 o
  13   5   9      170.94      169.87     21.95 o
  15   5   9       45.33       40.27     18.84 o
  17   5   9        0.76        8.72     20.47 o
  19   5   9        2.64        9.91     23.51 o
  21   5   9        2.87       21.60     26.58 o
 -22   6   9        7.95       13.55     19.18 o
 -20   6   9      124.74       93.79     20.63 o
 -18   6   9        0.15       -9.46     16.57 o
 -16   6   9      230.98      226.70     27.37 o
 -14   6   9        1.64       24.78     14.57 o
 -12   6   9      118.03      137.76     17.19 o
 -10   6   9      164.62      198.65     18.91 o
  -8   6   9      166.20      197.63     17.99 o
  -6   6   9     3339.90     3622.05     65.91 o
  -4   6   9       88.58       85.39     10.47 o
  -2   6   9     1638.89     1604.09     36.60 o
   0   6   9     1849.67     1854.71     39.94 o
   2   6   9      362.67      397.46     23.28 o
   4   6   9      568.44      585.76     27.45 o
   6   6   9     1087.83     1034.35     36.36 o
   8   6   9       92.31      109.81     18.34 o
  10   6   9       15.58       20.09     15.39 o
  12   6   9        2.49       26.43     20.85 o
  14   6   9      174.02      171.72     25.61 o
  16   6   9        1.42       71.35     54.63 o
  18   6   9        1.92       26.31     42.77 o
  20   6   9        1.15       -9.68     25.57 o
 -19   7   9       74.51       63.13     22.53 o
 -17   7   9       26.84      101.23     31.52 o
 -15   7   9      160.42      185.68     24.08 o
 -13   7   9      283.26      299.20     27.83 o
 -11   7   9      150.46      149.37     18.46 o
  -9   7   9      148.25      115.52     16.54 o
  -7   7   9      805.37      893.72     39.11 o
  -5   7   9       28.87       35.62     11.56 o
  -3   7   9      409.01      358.53     22.19 o
  -1   7   9      650.89      689.57     30.01 o
   1   7   9       96.39       86.56     13.77 o
   3   7   9       28.14       34.91     15.17 o
   5   7   9       86.38       84.34     17.32 o
   7   7   9       12.50       46.16     16.69 o
   9   7   9        0.73       28.47     17.23 o
  11   7   9       21.00       14.68     18.70 o
  13   7   9       25.19       48.59     41.08 o
  15   7   9        0.00       12.63     25.61 o
  17   7   9       17.41       35.47     20.76 o
 -16   8   9       91.54      169.08     23.84 o
 -14   8   9        1.88       28.82     22.50 o
 -12   8   9      174.36      188.36     26.12 o
 -10   8   9        1.98       10.64     14.96 o
  -8   8   9      136.57      204.17     30.12 o
  -6   8   9        0.09        5.89     13.80 o
  -4   8   9      189.83      234.84     22.52 o
  -2   8   9      329.23      317.63     25.89 o
   0   8   9       22.83       15.66     15.87 o
   2   8   9      186.85      201.16     21.66 o
   4   8   9      146.30      139.27     21.22 o
   6   8   9        4.93       28.94     21.99 o
   8   8   9       87.67      144.40     23.55 o
  10   8   9       55.42      137.18     34.09 o
  12   8   9      107.97      191.90     29.34 o
  14   8   9      111.88      171.69     38.76 o
 -13   9   9      176.99      255.76     30.07 o
 -11   9   9       78.61      126.38     25.27 o
  -9   9   9      347.21      421.51     41.40 o
  -7   9   9      172.34      208.21     25.01 o
  -5   9   9       37.30       74.61     24.27 o
  -3   9   9        5.09       17.93     13.96 o
  -1   9   9       68.12       78.74     23.04 o
   1   9   9       14.78       55.21     27.93 o
   3   9   9        6.38       19.51     31.08 o
   5   9   9        6.91       34.24     29.59 o
   7   9   9        0.42       24.03     20.30 o
   9   9   9      303.18      360.70     30.75 o
  11   9   9      662.45      908.92     48.74 o
  -8  10   9      197.93      265.91     34.07 o
  -6  10   9       92.16      115.03     22.27 o
  -4  10   9        4.72       18.60     16.88 o
  -2  10   9        0.01       24.40     20.00 o
   0  10   9        5.14       32.94     19.49 o
   2  10   9       19.87       21.91     20.90 o
   4  10   9       12.94       37.68     35.07 o
   6  10   9       85.06      130.27     28.24 o
 -26   0  10      118.65      132.41     53.40 o
 -24   0  10        0.32      -22.07     36.63 o
 -22   0  10        2.07      -60.80     40.53 o
 -20   0  10      126.69      100.86     35.01 o
 -18   0  10       32.35       27.88     20.51 o
 -16   0  10      694.38      737.01     38.50 o
 -14   0  10       96.44       90.25     22.11 o
 -12   0  10     1640.37     1485.73     53.24 o
 -10   0  10     1252.95     1184.81     30.97 o
  -8   0  10      377.84      395.68     18.06 o
  -6   0  10     1748.77     1767.52     46.55 o
  -4   0  10     5683.98     5736.11     98.79 o
  -2   0  10     4728.63     4855.03     79.78 o
   0   0  10      161.39      188.13     18.34 o
   2   0  10     1423.69     1368.53     32.06 o
   4   0  10        0.25        6.32      8.10 o
   6   0  10     2323.50     2282.78     49.65 o
   8   0  10      206.55      162.62     22.08 o
  10   0  10      175.60      168.90     24.04 o
  12   0  10      544.94      511.01     40.96 o
  14   0  10       69.47       22.93     33.78 o
  16   0  10        1.23       39.71     20.59 o
  18   0  10       22.39       54.26     24.57 o
  20   0  10        5.03       38.50     32.94 o
  22   0  10       52.60       86.28     40.13 o
  24   0  10       14.90       54.87     45.13 o
 -25   1  10        0.87      -25.73     24.48 o
 -23   1  10       74.75       52.84     23.90 o
 -21   1  10       32.10       14.90     18.52 o
 -19   1  10       19.65       47.74     13.01 o
 -17   1  10       20.31       32.64     12.01 o
 -15   1  10      138.23       98.49     12.53 o
 -13   1  10     1560.87     1687.32     39.05 o
 -11   1  10      277.94      264.51     16.09 o
  -9   1  10       20.81       24.55      7.86 o
  -7   1  10       21.03       25.34      8.64 o
  -5   1  10       13.81       25.56      8.32 o
  -3   1  10      184.71      207.78     11.57 o
  -1   1  10     1340.57     1219.11     28.14 o
   1   1  10      271.54      283.56     15.65 o
   3   1  10     3106.22     2905.94     32.16 o
   5   1  10      246.19      211.95     18.67 o
   7   1  10       27.04       30.40     13.46 o
   9   1  10      150.01      141.14     26.08 o
  11   1  10      109.83       88.72     18.03 o
  13   1  10      578.11      563.43     27.29 o
  15   1  10        0.96        1.26     14.32 o
  17   1  10      139.54      116.00     22.52 o
  19   1  10        6.82       10.65     20.60 o
  21   1  10       31.12       19.11     26.62 o
  23   1  10        0.68       35.20     31.34 o
 -24   2  10        7.53        2.64     22.67 o
 -22   2  10        7.07       12.04     18.07 o
 -20   2  10        5.22       12.30     16.44 o
 -18   2  10      324.38      352.85     24.46 o
 -16   2  10      139.34      166.64     18.59 o
 -14   2  10       41.72       69.34     12.46 o
 -12   2  10      987.42      853.96     28.04 o
 -10   2  10      913.12      745.72     23.70 o
  -8   2  10     1794.52     1660.97     33.77 o
  -6   2  10      233.05      257.88     14.79 o
  -4   2  10       13.79       19.43      8.09 o
  -2   2  10     1238.12     1245.36     26.04 o
   0   2  10        0.04       -0.66      6.81 o
   2   2  10     1871.77     1691.92     40.33 o
   4   2  10      216.32      212.26     13.39 o
   6   2  10       20.80       17.31      8.67 o
   8   2  10       61.44       61.77     13.50 o
  10   2  10      559.93      556.09     52.26 o
  12   2  10      843.91      851.00     39.39 o
  14   2  10       87.53       58.67     18.92 o
  16   2  10       90.84       79.51     17.53 o
  18   2  10       30.22       13.51     15.42 o
  20   2  10        0.90       13.92     20.87 o
  22   2  10      252.65      308.27     60.93 o
 -25   3  10       12.02       39.25     25.02 o
 -23   3  10        0.28       32.55     20.00 o
 -21   3  10       64.51       82.39     19.39 o
 -19   3  10       19.72       22.52     12.50 o
 -17   3  10      110.95      142.49     17.36 o
 -15   3  10       63.14       36.31     12.98 o
 -13   3  10      584.12      673.33     30.43 o
 -11   3  10      213.54      234.86     18.77 o
  -9   3  10      174.91      116.19     14.59 o
  -7   3  10       67.82       56.94      7.79 o
  -5   3  10        0.13       -5.09      4.95 o
  -3   3  10      218.25      158.84     10.55 o
  -1   3  10      248.99      213.02     10.03 o
   1   3  10       57.74       64.91     10.76 o
   3   3  10      904.47     1069.82     29.31 o
   5   3  10      657.97      644.76     24.18 o
   7   3  10      610.62      610.18     23.14 o
   9   3  10     1315.65     1375.92     46.01 o
  11   3  10     1615.61     1645.76     52.33 o
  13   3  10      534.02      515.45     31.19 o
  15   3  10      105.11      101.16     25.37 o
  17   3  10       80.23       83.86     17.15 o
  19   3  10      502.24      507.76     42.65 o
  21   3  10      262.82      293.83     35.63 o
  23   3  10       69.93      104.86     33.10 o
 -24   4  10        6.60       33.64     21.47 o
 -22   4  10        2.47        8.33     18.62 o
 -20   4  10       86.44       97.02     19.48 o
 -18   4  10        1.38       20.96     13.73 o
 -16   4  10       69.15       56.75     14.31 o
 -14   4  10      145.56      127.16     16.42 o
 -12   4  10      465.82      466.18     24.71 o
 -10   4  10      503.26      517.27     25.86 o
  -8   4  10      340.86      291.29     20.42 o
  -6   4  10      125.01       90.88     12.75 o
  -4   4  10       94.94       89.69     10.26 o
  -2   4  10      109.68       83.50      8.79 o
   0   4  10       39.70       53.17     13.64 o
   2   4  10       28.28       30.15     14.88 o
   4   4  10      908.30      921.40     34.52 o
   6   4  10        2.40        9.24     13.40 o
   8   4  10      165.27      147.99     15.03 o
  10   4  10      569.21      578.59     29.89 o
  12   4  10      135.54      132.92     18.12 o
  14   4  10     1633.83     1724.05     53.80 o
  16   4  10     1082.56     1086.12     48.48 o
  18   4  10        7.53       18.89     23.89 o
  20   4  10       62.52       66.82     26.46 o
  22   4  10      123.51      160.67     31.17 o
 -23   5  10        1.43       22.41     20.38 o
 -21   5  10       97.98      117.70     23.70 o
 -19   5  10       85.09       72.79     17.22 o
 -17   5  10       25.00       11.36     15.40 o
 -15   5  10      664.44      650.88     34.33 o
 -13   5  10      444.32      464.46     28.20 o
 -11   5  10      151.00      167.10     17.51 o
  -9   5  10     1239.60     1195.29     37.73 o
  -7   5  10      108.29       55.92     13.00 o
  -5   5  10      640.75      566.14     22.78 o
  -3   5  10       75.08       90.12      9.44 o
  -1   5  10      103.95      111.77     11.56 o
   1   5  10      107.20       74.42     13.76 o
   3   5  10      363.93      372.15     23.36 o
   5   5  10     1218.24     1130.65     40.36 o
   7   5  10      350.74      385.62     24.23 o
   9   5  10      265.98      223.25     22.85 o
  11   5  10       67.53       63.65     15.90 o
  13   5  10      107.22      155.21     21.70 o
  15   5  10      625.91      684.48     40.07 o
  17   5  10       53.63       47.76     21.13 o
  19   5  10      214.70      239.37     33.41 o
 -20   6  10      270.93      271.83     31.17 o
 -18   6  10        6.39      -15.37     18.50 o
 -16   6  10      187.23      138.28     19.82 o
 -14   6  10       53.89       50.73     15.72 o
 -12   6  10       49.91       85.83     16.41 o
 -10   6  10      604.99      596.24     32.38 o
  -8   6  10      218.06      195.34     18.79 o
  -6   6  10      490.54      469.16     24.34 o
  -4   6  10     1078.77     1068.88     32.36 o
  -2   6  10     1115.57     1004.58     38.13 o
   0   6  10      652.29      633.31     29.04 o
   2   6  10      694.96      731.78     35.04 o
   4   6  10       88.65       59.06     15.29 o
   6   6  10      576.84      551.49     30.83 o
   8   6  10      417.03      430.42     31.26 o
  10   6  10       20.39       40.01     18.29 o
  12   6  10        4.66       19.83     16.71 o
  14   6  10      103.25      125.61     22.35 o
  16   6  10       11.03        7.18     21.76 o
  18   6  10       39.17       39.16     24.26 o
 -19   7  10        0.36       -4.42     22.87 o
 -17   7  10       27.07        7.24     26.58 o
 -15   7  10       96.26      100.54     19.99 o
 -13   7  10        0.08        5.83     15.54 o
 -11   7  10      132.29      142.18     20.27 o
  -9   7  10       10.19        5.34     13.69 o
  -7   7  10       23.74       34.62     12.82 o
  -5   7  10      601.15      750.52     34.10 o
  -3   7  10      970.18      860.27     37.31 o
  -1   7  10       46.45       36.12     13.97 o
   1   7  10      438.75      488.66     29.41 o
   3   7  10     1285.14     1324.48     45.48 o
   5   7  10      486.50      468.04     29.17 o
   7   7  10      104.26      127.27     21.15 o
   9   7  10      371.77      390.87     31.24 o
  11   7  10        6.50       18.62     17.96 o
  13   7  10      105.36      109.27     22.79 o
  15   7  10        0.06       20.78     36.71 o
 -16   8  10       63.09      126.06     30.21 o
 -14   8  10        1.78       21.64     16.43 o
 -12   8  10      160.15      225.44     41.33 o
 -10   8  10       59.53       52.47     18.38 o
  -8   8  10      180.94      136.27     22.25 o
  -6   8  10      745.50      813.25     37.79 o
  -4   8  10      234.55      212.17     21.44 o
  -2   8  10        0.61       14.17     14.52 o
   0   8  10        0.14       15.49     15.44 o
   2   8  10      283.53      238.26     23.78 o
   4   8  10       20.69       23.08     17.78 o
   6   8  10       75.89       53.34     18.83 o
   8   8  10      261.23      381.87     34.94 o
  10   8  10      543.12      666.22     50.44 o
  12   8  10        0.06       38.29     32.52 o
  14   8  10        9.95       57.15     36.97 o
 -11   9  10      381.33      505.56     45.98 o
  -9   9  10      120.14      169.88     44.31 o
  -7   9  10       49.70      107.86     36.11 o
  -5   9  10        4.20       67.48     27.12 o
  -3   9  10       33.24       74.01     39.66 o
  -1   9  10        4.40       62.54     34.96 o
   1   9  10       59.71      136.60     44.24 o
   3   9  10        8.05       35.18     35.62 o
   5   9  10        6.51       74.43     47.41 o
   7   9  10       75.34      160.69     46.81 o
   9   9  10        0.14       65.39     24.86 o
  -2  10  10        0.08       43.88     24.36 o
   0  10  10       28.36       70.59     25.95 o
 -25   1  11        0.15       16.04     32.27 o
 -23   1  11       51.03       24.33     27.52 o
 -21   1  11      227.96      211.35     33.35 o
 -19   1  11      365.98      437.16     32.11 o
 -17   1  11      227.73      184.99     20.46 o
 -15   1  11       15.52       22.89     13.91 o
 -13   1  11        9.24        9.10     11.77 o
 -11   1  11      776.18      728.93     27.72 o
  -9   1  11     1519.75     1738.42     38.90 o
  -7   1  11     2194.36     1976.75     36.28 o
  -5   1  11      182.51      123.14     11.78 o
  -3   1  11      174.05      154.86     12.42 o
  -1   1  11      429.83      397.07     14.67 o
   1   1  11      763.34      723.15     30.32 o
   3   1  11       54.09       51.46     11.74 o
   5   1  11       82.90       63.38     11.34 o
   7   1  11       94.84       55.51     15.88 o
   9   1  11        2.84       23.96     18.20 o
  11   1  11     1143.86     1159.01     45.35 o
  13   1  11      867.22      943.35     42.79 o
  15   1  11       14.45        3.96     18.33 o
  17   1  11        1.06      -12.14     17.22 o
  19   1  11      119.43      110.25     26.76 o
  21   1  11       18.52       45.55     25.47 o
 -24   2  11        0.22       29.95     22.84 o
 -22   2  11       23.30       36.63     19.21 o
 -20   2  11        5.46       14.73     17.18 o
 -18   2  11       47.28       64.99     14.67 o
 -16   2  11      414.01      408.68     26.40 o
 -14   2  11      758.44      894.32     36.74 o
 -12   2  11       14.27       43.80     13.95 o
 -10   2  11      817.93      715.94     27.94 o
  -8   2  11      424.89      525.09     23.65 o
  -6   2  11       61.43       80.35      9.44 o
  -4   2  11      177.18      196.71     14.72 o
  -2   2  11     5721.07     5709.98     56.69 o
   0   2  11       13.09        2.92     10.32 o
   2   2  11     1229.57     1334.77     39.71 o
   4   2  11     1511.92     1535.42     40.07 o
   6   2  11       51.94       39.28      7.90 o
   8   2  11       72.83      126.77     35.37 o
  10   2  11       29.77       40.33     27.11 o
  12   2  11      343.96      386.73     26.97 o
  14   2  11      126.94      111.86     17.84 o
  16   2  11       81.97       37.77     16.71 o
  18   2  11       23.29       -0.29     17.23 o
  20   2  11       24.23       28.56     26.09 o
  22   2  11       73.60       81.89     45.08 o
 -23   3  11      125.96      145.05     27.54 o
 -21   3  11       74.87       71.83     24.04 o
 -19   3  11       76.97       92.29     16.16 o
 -17   3  11      264.01      257.89     22.06 o
 -15   3  11        1.59       18.00     12.84 o
 -13   3  11       58.91       52.51     14.04 o
 -11   3  11      393.11      337.33     24.67 o
  -9   3  11      219.22      199.77     19.01 o
  -7   3  11       97.32      177.16     15.78 o
  -5   3  11      336.78      331.00     14.17 o
  -3   3  11      842.96      813.60     21.86 o
  -1   3  11        5.65       -5.21      8.69 o
   1   3  11       78.68       92.23     12.82 o
   3   3  11     3548.62     3472.51     52.43 o
   5   3  11     3208.53     3277.59     55.51 o
   7   3  11      430.03      440.84     32.41 o
   9   3  11     2375.23     2508.00     62.16 o
  11   3  11      234.78      229.22     21.38 o
  13   3  11        4.52       23.29     19.40 o
  15   3  11       31.36       58.19     22.02 o
  17   3  11      513.77      535.66     35.91 o
  19   3  11      123.40      151.56     27.79 o
  21   3  11       30.27       38.33     35.88 o
 -22   4  11        0.62       25.65     21.12 o
 -20   4  11      127.08      145.97     21.81 o
 -18   4  11       24.56       35.38     14.10 o
 -16   4  11       12.21        1.42     13.59 o
 -14   4  11       58.02       34.38     11.76 o
 -12   4  11        8.99       -4.65     12.56 o
 -10   4  11       92.11       77.72     14.90 o
  -8   4  11     1096.87     1050.76     37.99 o
  -6   4  11      711.91      751.74     25.54 o
  -4   4  11      247.84      229.99     13.83 o
  -2   4  11       12.28       15.74      7.20 o
   0   4  11        0.23       -6.25     11.95 o
   2   4  11        0.44      -15.62     13.87 o
   4   4  11      599.30      499.74     26.64 o
   6   4  11      718.08      744.18     32.36 o
   8   4  11      406.85      458.26     29.74 o
  10   4  11     2519.63     2306.99     65.64 o
  12   4  11      399.27      450.38     31.32 o
  14   4  11       79.75      113.03     19.32 o
  16   4  11      689.33      773.97     39.91 o
  18   4  11       33.45       62.79     25.18 o
  20   4  11      345.30      404.84     44.85 o
 -21   5  11       17.31       19.87     18.39 o
 -19   5  11        0.39       -2.36     16.11 o
 -17   5  11       63.34       50.47     15.76 o
 -15   5  11       67.29       54.03     14.43 o
 -13   5  11      119.91       76.11     16.19 o
 -11   5  11       44.49       70.33     15.27 o
  -9   5  11      233.40      173.81     17.96 o
  -7   5  11       37.43       22.01     12.65 o
  -5   5  11       15.74       15.00      9.32 o
  -3   5  11      245.12      276.50     17.01 o
  -1   5  11      290.77      304.85     18.39 o
   1   5  11       97.64      129.32     15.13 o
   3   5  11       42.82       40.73     14.08 o
   5   5  11        0.00       19.48     16.12 o
   7   5  11      640.01      643.35     34.09 o
   9   5  11      101.43       58.24     16.55 o
  11   5  11        0.80       19.44     15.35 o
  13   5  11      277.79      350.79     29.81 o
  15   5  11      899.00      961.71     47.81 o
  17   5  11      198.42      205.39     28.25 o
  19   5  11        0.34       17.62     27.69 o
 -20   6  11        1.29        7.83     19.94 o
 -18   6  11       21.64       20.69     18.07 o
 -16   6  11       11.07        4.17     15.76 o
 -14   6  11        5.14        3.66     14.90 o
 -12   6  11        2.42        9.60     14.19 o
 -10   6  11       17.93       27.32     14.00 o
  -8   6  11      402.04      298.89     22.30 o
  -6   6  11      200.91      230.59     22.18 o
  -4   6  11       25.76       15.31     12.21 o
  -2   6  11      264.06      174.31     21.83 o
   0   6  11      721.51      741.58     36.15 o
   2   6  11       29.06       38.56     14.54 o
   4   6  11      446.26      448.59     31.16 o
   6   6  11      161.26      144.88     21.18 o
   8   6  11       10.21       23.96     16.51 o
  10   6  11       65.46       75.07     19.46 o
  12   6  11       52.98       43.31     18.91 o
  14   6  11       28.58       42.29     19.00 o
  16   6  11       21.82        7.81     21.12 o
 -17   7  11       34.04        9.99     21.54 o
 -15   7  11      174.88      216.36     26.38 o
 -13   7  11       32.74       48.66     17.12 o
 -11   7  11        4.34       15.11     16.41 o
  -9   7  11      286.80      253.76     25.68 o
  -7   7  11       56.52       41.03     18.03 o
  -5   7  11     1014.53     1103.40     49.24 o
  -3   7  11        7.21       12.46     16.86 o
  -1   7  11      677.48      654.11     40.30 o
   1   7  11      148.44       87.00     18.90 o
   3   7  11      424.10      427.83     37.23 o
   5   7  11      564.69      645.74     42.05 o
   7   7  11       22.52       51.43     21.67 o
   9   7  11        4.91       24.62     19.02 o
  11   7  11        8.31       35.29     20.84 o
  13   7  11       80.43      118.07     29.51 o
  15   7  11       23.79       18.25     25.82 o
 -14   8  11        0.71       24.61     21.79 o
 -12   8  11      191.12      213.29     31.95 o
 -10   8  11      454.48      472.21     36.38 o
  -8   8  11       50.99       59.60     19.59 o
  -6   8  11      129.42      102.19     21.15 o
  -4   8  11       64.42       76.08     19.68 o
  -2   8  11       90.63       91.90     20.18 o
   0   8  11        2.17       11.23     17.55 o
   2   8  11       76.86      108.96     21.15 o
   4   8  11       28.18       42.63     23.37 o
   6   8  11       79.19       66.78     29.66 o
   8   8  11        1.17       15.32     23.09 o
  10   8  11        1.73       35.19     26.22 o
  12   8  11       13.34      136.89     55.06 o
  -9   9  11       10.65       56.25     47.82 o
  -7   9  11        7.79       76.70     47.16 o
  -5   9  11        5.74       95.56     44.79 o
  -3   9  11        6.36       14.20     18.17 o
  -1   9  11       22.29      101.52     55.07 o
   1   9  11       20.23       75.65     44.39 o
   3   9  11      224.19      228.72     43.58 o
   5   9  11      128.52      243.11     68.47 o
   7   9  11       35.19       24.61     30.74 o
 -24   0  12        1.26       43.54     52.15 o
 -22   0  12        0.08      -12.65     37.73 o
 -20   0  12      359.89      433.10     70.92 o
 -18   0  12      393.34      349.55     49.84 o
 -16   0  12        7.36       14.87     25.86 o
 -14   0  12     2655.26     3060.79     93.67 o
 -12   0  12     1940.35     1807.02     70.65 o
 -10   0  12      220.93      147.60     27.57 o
  -8   0  12     1939.43     2191.33     73.98 o
  -6   0  12     1017.74      861.46     46.99 o
  -4   0  12      485.16      517.72     39.60 o
  -2   0  12      222.18      161.77     22.49 o
   0   0  12     2880.92     3078.46     74.75 o
   2   0  12       43.12       52.72     18.40 o
   4   0  12       30.30       36.01     23.59 o
   6   0  12      505.50      495.16     54.37 o
   8   0  12     1971.30     2174.35    101.67 o
  10   0  12     1156.00     1223.85     73.30 o
  12   0  12      292.34      209.45     47.33 o
  14   0  12      106.66       77.05     26.28 o
  16   0  12      329.14      263.68     41.03 o
  18   0  12      158.42       86.00     34.43 o
  20   0  12       77.47       58.52     32.34 o
 -23   1  12        9.44       46.85     34.28 o
 -21   1  12      115.15      158.59     39.33 o
 -19   1  12      128.49      140.76     26.46 o
 -17   1  12       63.62       44.34     18.20 o
 -15   1  12      101.34       76.94     16.56 o
 -13   1  12      334.55      370.39     25.24 o
 -11   1  12      635.88      566.35     26.91 o
  -9   1  12        8.02        6.02     12.49 o
  -7   1  12     1552.04     1707.84     41.44 o
  -5   1  12      193.73      249.01     21.65 o
  -3   1  12      812.65      725.76     30.52 o
  -1   1  12      592.11      577.80     23.31 o
   1   1  12       40.02       46.33      8.95 o
   3   1  12        1.07       17.19     15.20 o
   5   1  12      198.72      128.10     21.27 o
   7   1  12       19.25        4.41     13.31 o
   9   1  12      512.55      500.61     30.92 o
  11   1  12      423.26      369.89     28.40 o
  13   1  12      107.62      107.00     31.92 o
  15   1  12      521.12      516.99     36.82 o
  17   1  12      177.68      125.60     22.48 o
  19   1  12        0.03       -8.47     25.43 o
  21   1  12      137.34      117.82     29.53 o
 -22   2  12       58.68      104.28     36.95 o
 -20   2  12        2.67       11.08     24.96 o
 -18   2  12      133.68      128.97     22.01 o
 -16   2  12       71.70       90.49     17.15 o
 -14   2  12       30.66       34.75     14.18 o
 -12   2  12      311.71      272.50     22.61 o
 -10   2  12      366.53      462.92     26.99 o
  -8   2  12      121.26      207.09     17.59 o
  -6   2  12       35.26      100.95     13.56 o
  -4   2  12        0.23       11.81     11.11 o
  -2   2  12     4183.91     3695.36     51.36 o
   0   2  12     3557.66     3751.65     55.29 o
   2   2  12      499.65      450.66     25.00 o
   4   2  12     4291.27     4140.82     78.06 o
   6   2  12     1372.05     1376.28     42.20 o
   8   2  12      107.26      150.40     20.24 o
  10   2  12     2105.61     2238.25     64.61 o
  12   2  12      156.07      148.44     22.20 o
  14   2  12       77.46       69.83     31.43 o
  16   2  12      121.79      102.18     21.84 o
  18   2  12        0.29       -0.59     25.30 o
  20   2  12      239.77      326.46     38.35 o
 -23   3  12       12.97       35.94     31.06 o
 -21   3  12      145.25      171.65     32.34 o
 -19   3  12        3.71       29.90     17.87 o
 -17   3  12        1.43       21.42     15.90 o
 -15   3  12        4.94       21.21     16.31 o
 -13   3  12       11.01       37.54     15.12 o
 -11   3  12        2.67       13.54     14.48 o
  -9   3  12      795.10      881.81     35.36 o
  -7   3  12      168.70      226.60     20.00 o
  -5   3  12      183.92      229.77     18.70 o
  -3   3  12      243.98      214.96     15.27 o
  -1   3  12      359.69      337.31     18.85 o
   1   3  12        3.63       15.00     12.62 o
   3   3  12     1399.32     1468.53     44.06 o
   5   3  12     1565.17     1583.31     50.92 o
   7   3  12      354.99      325.86     27.21 o
   9   3  12      222.21      299.81     34.45 o
  11   3  12      943.26     1082.31     47.21 o
  13   3  12       60.01       58.21     23.64 o
  15   3  12        0.04       13.31     19.64 o
  17   3  12       81.46       99.02     20.89 o
  19   3  12       25.68       44.25     36.94 o
 -20   4  12        5.75       13.91     18.68 o
 -18   4  12        0.30        6.81     14.20 o
 -16   4  12       13.00       19.34     13.31 o
 -14   4  12        3.71        6.35     14.19 o
 -12   4  12      461.08      401.04     28.00 o
 -10   4  12      718.12      795.84     35.31 o
  -8   4  12      853.63      946.52     36.98 o
  -6   4  12      298.99      240.29     19.49 o
  -4   4  12      276.35      268.45     19.45 o
  -2   4  12       84.06       47.64     11.36 o
   0   4  12        2.06       -1.00     12.50 o
   2   4  12      139.26      126.17     17.62 o
   4   4  12      172.24      192.68     22.42 o
   6   4  12       12.49      -12.46     18.27 o
   8   4  12      129.33       95.60     19.81 o
  10   4  12      459.68      425.92     37.17 o
  12   4  12       70.25       57.53     18.40 o
  14   4  12        0.82       33.05     29.48 o
  16   4  12      227.80      232.31     30.31 o
  18   4  12      285.85      302.46     42.34 o
 -19   5  12       47.84       61.33     18.43 o
 -17   5  12       33.81        6.18     14.61 o
 -15   5  12        0.13       -4.40     13.61 o
 -13   5  12     1013.43      933.46     42.26 o
 -11   5  12        9.65       18.62     14.46 o
  -9   5  12       74.50       80.75     16.24 o
  -7   5  12      515.85      406.97     24.85 o
  -5   5  12      530.11      526.17     26.73 o
  -3   5  12      100.79       49.74     11.56 o
  -1   5  12       70.28       41.58     13.75 o
   1   5  12      352.24      433.93     27.01 o
   3   5  12        8.68        5.43     16.01 o
   5   5  12        6.52       14.80     17.38 o
   7   5  12       71.24       41.89     16.77 o
   9   5  12       35.70       30.92     16.42 o
  11   5  12      205.98      222.81     28.34 o
  13   5  12      301.34      324.79     34.54 o
  15   5  12        0.10       20.46     20.44 o
  17   5  12      112.96      125.53     30.28 o
 -18   6  12      225.48      233.12     27.04 o
 -16   6  12        1.78      -10.87     16.37 o
 -14   6  12       70.05       50.19     17.44 o
 -12   6  12       94.73       91.88     18.64 o
 -10   6  12        1.99        8.26     15.41 o
  -8   6  12      141.48      117.50     18.64 o
  -6   6  12      109.37       62.55     14.86 o
  -4   6  12        2.17        3.60     12.85 o
  -2   6  12       56.69       46.43     14.93 o
   0   6  12       15.20        6.64     15.22 o
   2   6  12        8.27       19.72     19.84 o
   4   6  12       79.02       94.75     25.42 o
   6   6  12      207.24      216.87     27.22 o
   8   6  12      413.58      468.93     43.22 o
  10   6  12      170.30      195.23     30.56 o
  12   6  12       28.38       41.68     18.78 o
  14   6  12        8.12       28.57     19.62 o
 -15   7  12       15.10       59.69     23.23 o
 -13   7  12        5.89       30.82     17.38 o
 -11   7  12        0.13       18.89     17.36 o
  -9   7  12        0.61       14.74     16.78 o
  -7   7  12      166.30      150.81     23.29 o
  -5   7  12       22.22       33.22     16.28 o
  -3   7  12        3.28       34.82     17.14 o
  -1   7  12      181.95      176.68     24.22 o
   1   7  12       69.91       58.65     18.60 o
   3   7  12       73.60      154.59     29.96 o
   5   7  12        5.05        8.25     23.11 o
   7   7  12       38.78       34.51     22.41 o
   9   7  12        3.65       33.94     21.10 o
  11   7  12       16.14       40.23     22.03 o
  13   7  12       11.06       30.68     21.38 o
 -12   8  12       23.79       61.36     20.24 o
 -10   8  12        3.78       36.14     17.93 o
  -8   8  12        2.18       17.23     19.46 o
  -6   8  12        7.40       36.93     20.84 o
  -4   8  12        0.76       18.37     18.53 o
  -2   8  12       89.55      138.84     23.80 o
   0   8  12        2.15       22.88     19.18 o
   2   8  12        0.02       28.68     20.37 o
   4   8  12       39.86       34.59     26.13 o
   6   8  12        3.15       39.70     25.50 o
   8   8  12        5.30       30.05     23.62 o
  -5   9  12       35.12       43.92     24.45 o
  -3   9  12       51.32       74.38     25.15 o
  -1   9  12        0.03       10.37     20.42 o
   1   9  12       89.24       83.81     24.91 o
 -21   1  13      169.50      234.17     40.41 o
 -19   1  13       79.77       71.73     22.96 o
 -17   1  13       64.20       65.86     20.07 o
 -15   1  13       27.29       15.45     16.20 o
 -13   1  13       23.97       14.08     15.59 o
 -11   1  13      707.85      814.24     35.45 o
  -9   1  13     4582.50     4966.37     85.84 o
  -7   1  13     2380.60     2212.70     57.53 o
  -5   1  13     1237.02     1503.08     51.03 o
  -3   1  13      371.90      468.50     26.37 o
  -1   1  13     1174.20     1080.23     33.96 o
   1   1  13      158.38      182.01     19.35 o
   3   1  13      169.82      160.76     18.18 o
   5   1  13      302.87      254.87     23.28 o
   7   1  13       26.54       18.42     14.80 o
   9   1  13     1773.50     1779.72     63.68 o
  11   1  13      742.96      640.99     41.24 o
  13   1  13       25.57       12.47     17.36 o
  15   1  13      360.74      310.31     31.58 o
  17   1  13       58.09       -1.84     24.67 o
  19   1  13      132.65       97.40     28.74 o
 -22   2  13       11.46       41.67     32.83 o
 -20   2  13       22.15       40.45     31.59 o
 -18   2  13       28.44       46.60     19.72 o
 -16   2  13       37.66       39.45     16.85 o
 -14   2  13        8.37        2.61     15.41 o
 -12   2  13      704.12      721.36     40.14 o
 -10   2  13     1630.42     1765.26     59.01 o
  -8   2  13      306.60      387.51     26.16 o
  -6   2  13      463.35      397.08     25.44 o
  -4   2  13       79.05      128.11     17.92 o
  -2   2  13      461.46      542.44     25.93 o
   0   2  13     2275.33     2257.58     54.33 o
   2   2  13      610.25      607.05     33.47 o
   4   2  13       15.06       26.40     23.31 o
   6   2  13       27.60       44.92     20.43 o
   8   2  13     1205.77     1189.67     48.12 o
  10   2  13        1.21        8.79     14.04 o
  12   2  13      110.69       97.33     20.84 o
  14   2  13       76.22       75.82     20.20 o
  16   2  13       25.89       16.22     19.77 o
  18   2  13        8.82       12.76     32.83 o
 -21   3  13       82.29      147.19     42.51 o
 -19   3  13       36.95       54.18     18.64 o
 -17   3  13      487.80      572.51     41.03 o
 -15   3  13      105.58       86.91     18.90 o
 -13   3  13      373.72      372.91     30.83 o
 -11   3  13      122.48       99.48     18.36 o
  -9   3  13      762.78      800.61     40.78 o
  -7   3  13      326.32      300.40     25.46 o
  -5   3  13      827.20      757.70     36.24 o
  -3   3  13     1467.73     1576.27     45.77 o
  -1   3  13      491.55      394.40     23.10 o
   1   3  13      466.97      389.54     27.08 o
   3   3  13        2.35       -6.23     15.52 o
   5   3  13     1306.93     1373.08     53.15 o
   7   3  13      818.96      817.33     44.92 o
   9   3  13      168.63      173.23     23.67 o
  11   3  13      306.17      313.19     38.47 o
  13   3  13      198.00      287.20     33.78 o
  15   3  13       99.02      118.37     27.45 o
  17   3  13       11.10        9.91     22.10 o
 -20   4  13       45.69       49.97     23.03 o
 -18   4  13       77.71       86.96     19.70 o
 -16   4  13        0.10       11.66     17.58 o
 -14   4  13        8.77       11.73     17.44 o
 -12   4  13        0.03       17.80     16.61 o
 -10   4  13       20.08       21.70     16.07 o
  -8   4  13      471.53      443.22     31.23 o
  -6   4  13       17.94       17.09     15.21 o
  -4   4  13        0.87       -9.71     11.97 o
  -2   4  13       11.07       17.26     12.95 o
   0   4  13       10.31       11.24     13.14 o
   2   4  13       81.58      111.34     20.74 o
   4   4  13      116.53      110.63     21.61 o
   6   4  13       62.22       25.71     19.52 o
   8   4  13       13.70        1.34     19.55 o
  10   4  13      233.62      199.65     27.67 o
  12   4  13      575.26      573.95     37.48 o
  14   4  13       54.04       41.64     22.09 o
  16   4  13       25.87       43.43     20.55 o
 -17   5  13        9.93        8.02     18.91 o
 -15   5  13       25.57       16.82     16.33 o
 -13   5  13       17.45       17.44     18.15 o
 -11   5  13       40.23       14.53     17.02 o
  -9   5  13        4.87      -14.21     16.99 o
  -7   5  13      474.49      395.29     28.37 o
  -5   5  13       14.88        8.22     13.00 o
  -3   5  13      105.71       77.64     13.99 o
  -1   5  13      132.40      115.69     16.35 o
   1   5  13       14.02        3.95     13.79 o
   3   5  13       55.84       40.79     19.34 o
   5   5  13        0.00        4.94     19.72 o
   7   5  13       24.24       -7.87     19.05 o
   9   5  13      126.93       95.61     21.01 o
  11   5  13        4.09        9.68     18.57 o
  13   5  13      108.82      128.38     24.60 o
  15   5  13      690.80      791.69     56.31 o
 -16   6  13       17.88       25.65     22.24 o
 -14   6  13        6.32      -14.74     20.01 o
 -12   6  13       12.43       -4.75     19.39 o
 -10   6  13        2.34       -0.25     18.89 o
  -8   6  13      184.78      156.77     22.32 o
  -6   6  13        0.34       -9.41     16.43 o
  -4   6  13        1.42       -4.35     15.63 o
  -2   6  13        5.09       -7.46     15.14 o
   0   6  13      309.54      304.29     28.57 o
   2   6  13       21.11       10.68     17.17 o
   4   6  13       31.09       36.25     23.11 o
   6   6  13       45.73       17.13     19.18 o
   8   6  13      106.09      108.93     24.56 o
  10   6  13       51.00       43.87     21.12 o
  12   6  13       28.27       18.28     19.16 o
 -13   7  13       39.30       37.96     22.77 o
 -11   7  13        0.54        3.66     20.48 o
  -9   7  13       30.23       39.66     18.35 o
  -7   7  13        9.77       -5.63     16.78 o
  -5   7  13        7.58       21.65     15.81 o
  -3   7  13       68.38       60.96     18.73 o
  -1   7  13        4.90       24.62     16.59 o
   1   7  13      122.91      137.75     24.55 o
   3   7  13       15.93       68.90     21.61 o
   5   7  13       82.17       78.76     26.84 o
   7   7  13      114.00      125.83     27.54 o
   9   7  13       12.62       26.34     23.09 o
  -8   8  13      242.04      220.86     28.15 o
  -6   8  13        2.18        0.52     20.34 o
  -4   8  13        0.48       10.80     18.81 o
  -2   8  13      131.21      208.45     27.71 o
   0   8  13        4.54       40.85     20.09 o
   2   8  13       18.89       60.86     22.13 o
   4   8  13        3.67        7.54     23.25 o
   6   8  13       56.74       85.13     27.63 o
 -20   0  14        1.67       -6.54     42.28 o
 -18   0  14      316.31      388.15     49.12 o
 -16   0  14       14.60       20.17     25.56 o
 -14   0  14      352.99      434.82     48.73 o
 -12   0  14     1707.13     1579.10     83.33 o
 -10   0  14     4135.68     4416.90    114.59 o
  -8   0  14      319.71      415.12     37.09 o
  -6   0  14     1376.17     1235.11     59.29 o
  -4   0  14     2504.63     2766.55    102.53 o
  -2   0  14       54.58      -18.02     24.91 o
   0   0  14      558.88      428.48     39.11 o
   2   0  14     1038.49      987.74     62.75 o
   4   0  14      625.69      633.98     74.66 o
   6   0  14      414.27      382.41     53.27 o
   8   0  14       47.12        7.85     36.37 o
  10   0  14      847.98      740.31     61.88 o
  12   0  14       53.72       50.71     50.46 o
  14   0  14        9.54       43.88     29.86 o
  16   0  14      124.80       59.06     29.58 o
  18   0  14      200.42      111.55     41.88 o
 -21   1  14       36.99       46.69     32.36 o
 -19   1  14      429.92      418.60     49.02 o
 -17   1  14      581.55      684.16     42.45 o
 -15   1  14      221.73      157.08     23.72 o
 -13   1  14      249.16      209.18     23.18 o
 -11   1  14      581.74      636.76     38.12 o
  -9   1  14        3.46        7.30     14.46 o
  -7   1  14      209.15      221.13     22.32 o
  -5   1  14     2482.83     2256.26     63.30 o
  -3   1  14      234.13      242.49     24.38 o
  -1   1  14      165.17      181.64     18.15 o
   1   1  14      320.82      246.32     21.17 o
   3   1  14      353.53      372.66     24.85 o
   5   1  14      250.13      288.60     29.73 o
   7   1  14      280.70      201.65     29.16 o
   9   1  14      264.71      252.69     27.71 o
  11   1  14      132.91       77.08     21.18 o
  13   1  14      194.42      164.58     30.27 o
  15   1  14        2.43       -4.25     26.08 o
  17   1  14      216.73      130.83     22.06 o
 -20   2  14       26.68       59.35     32.57 o
 -18   2  14      243.90      271.33     31.56 o
 -16   2  14      449.87      505.03     36.63 o
 -14   2  14      104.34       90.52     18.42 o
 -12   2  14      306.65      313.90     29.29 o
 -10   2  14       14.29       22.24     15.83 o
  -8   2  14       67.92       59.07     17.70 o
  -6   2  14       22.26       21.25     13.56 o
  -4   2  14       22.37       41.53     13.74 o
  -2   2  14      176.23      126.82     16.40 o
   0   2  14     1897.58     2028.58     57.52 o
   2   2  14      754.64      729.64     38.15 o
   4   2  14      530.92      398.62     30.98 o
   6   2  14      291.28      250.91     23.46 o
   8   2  14      558.03      551.07     37.81 o
  10   2  14       31.43       42.36     19.35 o
  12   2  14     1218.78     1135.05     61.71 o
  14   2  14      701.98      647.93     50.17 o
  16   2  14       95.74       81.94     23.95 o
 -19   3  14      123.54      141.68     39.26 o
 -17   3  14       33.87       33.99     19.16 o
 -15   3  14       53.24       87.46     18.16 o
 -13   3  14       10.92       30.05     17.88 o
 -11   3  14       68.17       86.83     18.69 o
  -9   3  14      285.04      302.31     28.63 o
  -7   3  14      692.12      721.70     37.78 o
  -5   3  14      144.26      201.49     21.62 o
  -3   3  14       52.34       30.43     14.03 o
  -1   3  14      150.31       90.07     20.83 o
   1   3  14      826.81      930.09     44.95 o
   3   3  14      554.26      544.55     41.22 o
   5   3  14      588.45      548.36     35.48 o
   7   3  14     1563.66     1391.77     58.81 o
   9   3  14      136.41      134.07     23.65 o
  11   3  14       17.59       47.29     22.43 o
  13   3  14       23.41       16.54     24.71 o
  15   3  14       21.76       46.98     29.35 o
 -18   4  14        1.13       16.44     21.06 o
 -16   4  14        1.48       23.16     17.62 o
 -14   4  14      109.20      109.54     21.93 o
 -12   4  14       39.45       47.87     20.28 o
 -10   4  14        1.09       24.04     17.06 o
  -8   4  14        8.54       -1.80     15.33 o
  -6   4  14      511.19      474.70     30.63 o
  -4   4  14      119.19       94.31     16.27 o
  -2   4  14       81.45       91.38     19.28 o
   0   4  14       25.20       14.71     20.76 o
   2   4  14      183.07      165.87     30.91 o
   4   4  14      237.02      217.91     30.48 o
   6   4  14        1.67      -16.17     18.87 o
   8   4  14      295.77      358.73     32.03 o
  10   4  14      235.01      278.04     33.61 o
  12   4  14        3.05       19.24     29.43 o
  14   4  14        3.33       35.92     25.94 o
 -15   5  14       97.96      100.19     20.13 o
 -13   5  14        0.01       -3.39     18.22 o
 -11   5  14       43.72       20.10     19.27 o
  -9   5  14       34.85       19.43     16.50 o
  -7   5  14        7.72        6.97     15.14 o
  -5   5  14        0.26       -3.16     13.66 o
  -3   5  14       10.29       -3.32     16.76 o
  -1   5  14       31.81       33.72     16.84 o
   1   5  14      292.03      266.09     31.71 o
   3   5  14       60.07       31.89     21.16 o
   5   5  14        1.67      -33.85     23.02 o
   7   5  14       46.54       24.73     20.40 o
   9   5  14       62.49       42.60     20.41 o
  11   5  14       74.96       62.94     19.19 o
  13   5  14       42.57       37.82     20.04 o
 -14   6  14        3.06      -23.30     20.84 o
 -12   6  14       27.10        1.90     19.71 o
 -10   6  14        4.35        5.71     19.29 o
  -8   6  14      125.70      158.20     26.38 o
  -6   6  14      221.43      192.42     26.80 o
  -4   6  14       13.70        3.42     18.86 o
  -2   6  14        5.16      -10.66     21.12 o
   0   6  14       37.75       41.47     22.47 o
   2   6  14      210.90      190.37     33.48 o
   4   6  14       14.66       17.02     24.43 o
   6   6  14        3.91      -25.13     23.52 o
   8   6  14       43.27       45.01     22.20 o
  10   6  14      124.05      127.19     27.02 o
  -9   7  14       86.08      115.01     27.08 o
  -7   7  14        8.75       12.15     19.82 o
  -5   7  14      517.30      543.06     42.69 o
  -3   7  14        2.95       -5.46     21.90 o
  -1   7  14       30.17       55.59     25.26 o
   1   7  14        0.37        1.48     21.12 o
   3   7  14        2.95       31.19     25.94 o
   5   7  14      179.45      224.41     35.84 o
   7   7  14       87.09       93.44     30.41 o
 -19   1  15      357.42      323.34     54.00 o
 -17   1  15       79.54       85.72     20.57 o
 -15   1  15       26.89       24.00     20.57 o
 -13   1  15     1110.86     1156.23     56.47 o
 -11   1  15       42.02       47.27     18.76 o
  -9   1  15      456.19      432.33     32.84 o
  -7   1  15      583.83      556.21     35.79 o
  -5   1  15      264.16      297.61     27.86 o
  -3   1  15       17.82       30.27     16.49 o
  -1   1  15       95.98       54.29     15.43 o
   1   1  15       91.44      122.44     18.53 o
   3   1  15      298.24      344.62     33.64 o
   5   1  15       28.53       23.87     25.53 o
   7   1  15       13.40       28.11     19.53 o
   9   1  15      219.07      172.59     25.30 o
  11   1  15      173.00      136.35     28.02 o
  13   1  15      218.85      167.55     36.19 o
  15   1  15        6.03      -39.97     42.44 o
 -18   2  15       15.24       20.02     23.89 o
 -16   2  15        1.09        4.14     20.16 o
 -14   2  15        5.14       -7.59     17.79 o
 -12   2  15        0.41       13.89     16.63 o
 -10   2  15      459.37      540.92     36.99 o
  -8   2  15      313.31      318.60     31.17 o
  -6   2  15       39.42       35.16     16.89 o
  -4   2  15      276.50      230.83     22.78 o
  -2   2  15      126.13      151.54     20.17 o
   0   2  15       47.85       82.69     19.35 o
   2   2  15       16.81       19.59     18.42 o
   4   2  15        9.51       34.89     23.69 o
   6   2  15      927.89      911.41     52.58 o
   8   2  15      354.86      292.89     32.49 o
  10   2  15       40.93       27.35     20.61 o
  12   2  15      278.99      254.72     34.03 o
  14   2  15       63.09       17.19     22.08 o
 -17   3  15        2.43       10.44     22.11 o
 -15   3  15       20.90       27.41     19.50 o
 -13   3  15       48.11       38.39     18.11 o
 -11   3  15        9.70       33.92     18.64 o
  -9   3  15      469.13      524.72     36.56 o
  -7   3  15       12.62       16.15     16.67 o
  -5   3  15     1285.41     1236.07     47.55 o
  -3   3  15       46.00       40.32     15.43 o
  -1   3  15      964.52      914.28     49.54 o
   1   3  15     1319.47     1499.99     74.02 o
   3   3  15       47.59       24.00     20.86 o
   5   3  15      172.95      134.89     22.53 o
   7   3  15       49.70       46.07     21.39 o
   9   3  15      175.59      143.96     27.32 o
  11   3  15       95.49      126.27     25.41 o
  13   3  15       72.15       76.46     24.55 o
 -16   4  15        0.02        8.15     19.42 o
 -14   4  15       30.25       42.06     19.98 o
 -12   4  15      207.02      214.65     28.51 o
 -10   4  15       59.00       87.56     23.04 o
  -8   4  15       20.12       54.62     19.10 o
  -6   4  15      374.95      385.39     29.82 o
  -4   4  15        6.44        6.04     15.81 o
  -2   4  15        1.60        9.71     18.55 o
   0   4  15        0.33        0.30     21.95 o
   2   4  15      664.51      679.36     52.88 o
   4   4  15      156.39      176.80     31.06 o
   6   4  15       77.52       71.87     23.96 o
   8   4  15       33.02       22.22     21.11 o
  10   4  15       66.56       65.78     28.59 o
  12   4  15      117.14      111.03     27.10 o
 -13   5  15      143.46      150.27     25.00 o
 -11   5  15      141.25      156.67     25.34 o
  -9   5  15        1.97        2.96     17.13 o
  -7   5  15        8.26        1.88     17.23 o
  -5   5  15        2.94       -0.53     19.32 o
  -3   5  15      173.03      166.11     24.89 o
  -1   5  15      294.74      230.69     31.13 o
   1   5  15      190.60      204.94     33.57 o
   3   5  15        8.04       10.35     25.15 o
   5   5  15      177.26      106.08     30.52 o
   7   5  15        0.85       -6.60     22.11 o
   9   5  15      120.51       63.78     22.39 o
  11   5  15       82.24      114.46     28.72 o
 -10   6  15        0.07        7.38     19.82 o
  -8   6  15      100.92      117.82     26.60 o
  -6   6  15      333.85      367.77     37.02 o
  -4   6  15        8.92       -3.00     20.66 o
  -2   6  15       17.76        5.06     22.21 o
   0   6  15        1.23        7.09     23.47 o
   2   6  15        2.66       13.96     22.41 o
   4   6  15      112.33      140.25     30.75 o
   6   6  15       85.40       59.01     27.39 o
   8   6  15        1.30        9.83     22.92 o
  -5   7  15        1.48       10.87     23.72 o
  -3   7  15        2.99       16.74     23.86 o
  -1   7  15       36.94       43.16     23.32 o
   1   7  15       16.47       50.87     25.01 o
 -16   0  16       22.99       28.92     29.55 o
 -14   0  16      222.04      201.65     45.39 o
 -12   0  16      799.93      873.81     77.20 o
 -10   0  16      628.38      727.08     70.12 o
  -8   0  16       71.73       25.46     29.00 o
  -6   0  16      118.38      104.41     29.43 o
  -4   0  16      271.61      229.00     35.17 o
  -2   0  16      417.75      499.32     53.79 o
   0   0  16        0.09       -7.30     27.35 o
   2   0  16       39.01       51.32     28.08 o
   4   0  16        0.02       32.72     69.56 o
   6   0  16       59.85        8.95     51.06 o
   8   0  16      256.28      206.58     44.31 o
  10   0  16       17.11       46.84     25.67 o
  12   0  16      101.82      144.51     37.51 o
 -17   1  16        7.20       20.20     20.73 o
 -15   1  16        2.03       13.19     21.97 o
 -13   1  16      196.49      203.87     29.52 o
 -11   1  16        0.01       13.18     20.47 o
  -9   1  16       16.38       22.07     18.42 o
  -7   1  16      174.54      137.19     23.17 o
  -5   1  16       42.06       35.43     16.63 o
  -3   1  16        0.26        0.73     17.63 o
  -1   1  16        0.81      -12.79     19.47 o
   1   1  16      119.23      158.74     26.32 o
   3   1  16      113.30       96.72     22.16 o
   5   1  16        6.61      -21.49     22.82 o
   7   1  16      137.03       92.39     24.36 o
   9   1  16       37.04       33.96     22.17 o
  11   1  16      197.93      184.94     30.74 o
  13   1  16        4.26       10.82     41.03 o
 -16   2  16       19.54       22.30     21.10 o
 -14   2  16       28.09       20.89     19.51 o
 -12   2  16      118.00      106.31     22.60 o
 -10   2  16      197.51      201.61     26.75 o
  -8   2  16       50.34       49.00     19.05 o
  -6   2  16       22.72       28.03     16.51 o
  -4   2  16       19.09       19.04     16.59 o
  -2   2  16       14.23       13.63     18.10 o
   0   2  16      262.63      234.10     30.99 o
   2   2  16       20.18       36.97     25.87 o
   4   2  16      294.46      254.47     31.44 o
   6   2  16       62.74       49.28     23.14 o
   8   2  16      685.32      824.72     53.80 o
  10   2  16       47.81       32.61     24.59 o
  12   2  16        3.93       -9.78     38.34 o
 -15   3  16      168.73      221.66     34.64 o
 -13   3  16        8.33        6.58     20.35 o
 -11   3  16       20.85       23.74     20.54 o
  -9   3  16      145.33      127.06     23.85 o
  -7   3  16        4.19       -0.30     17.22 o
  -5   3  16       15.56        8.20     14.99 o
  -3   3  16       28.65       22.74     16.84 o
  -1   3  16        5.33        0.86     19.73 o
   1   3  16       92.33       91.70     22.34 o
   3   3  16        1.47       27.89     27.39 o
   5   3  16      193.10      101.30     27.61 o
   7   3  16        4.39        1.41     22.21 o
   9   3  16       24.34        6.30     22.75 o
  11   3  16      103.75       90.91     27.68 o
 -12   4  16       14.99       26.63     22.78 o
 -10   4  16      216.18      254.27     33.28 o
  -8   4  16        9.59       16.21     22.52 o
  -6   4  16      369.38      403.57     29.85 o
  -4   4  16      179.77      153.36     23.34 o
  -2   4  16        3.27       22.46     20.12 o
   0   4  16       39.79       44.45     22.83 o
   2   4  16        0.15      -15.10     26.24 o
   4   4  16      246.60      274.95     37.03 o
   6   4  16        0.15      -20.41     35.53 o
   8   4  16      208.83      260.82     34.91 o
  10   4  16       86.82      150.57     27.41 o
 -11   5  16       77.02       58.32     23.35 o
  -9   5  16        6.23        2.53     18.79 o
  -7   5  16      138.88      149.42     23.34 o
  -5   5  16       36.71       35.13     20.66 o
  -3   5  16      526.76      560.07     52.12 o
  -1   5  16        0.54       -0.60     20.59 o
   1   5  16       72.35       68.02     23.21 o
   3   5  16      111.34      157.18     35.49 o
   5   5  16       11.95       -2.85     26.80 o
   7   5  16       67.93       47.94     26.53 o
  -4   6  16        4.88      -13.38     24.82 o
  -2   6  16       32.80       34.99     23.01 o
   0   6  16       53.77       49.89     24.51 o
   2   6  16       43.15       41.00     25.89 o
 -13   1  17      421.53      495.45     44.51 o
 -11   1  17      387.32      407.65     39.62 o
  -9   1  17        4.48       -3.42     21.65 o
  -7   1  17      105.54       94.28     19.49 o
  -5   1  17      163.61      170.23     22.91 o
  -3   1  17       70.58       76.36     23.72 o
  -1   1  17       79.68       80.87     26.83 o
   1   1  17      125.39      123.00     28.82 o
   3   1  17      165.44      198.47     32.63 o
   5   1  17        0.64      -19.24     23.85 o
   7   1  17       15.62       16.31     25.25 o
   9   1  17       32.56       10.80     23.88 o
 -12   2  17      152.92      137.65     26.78 o
 -10   2  17        1.23       -4.15     19.18 o
  -8   2  17      175.77      135.58     23.31 o
  -6   2  17       54.35       52.47     18.54 o
  -4   2  17        4.80       17.52     16.57 o
  -2   2  17       57.81       56.87     22.65 o
   0   2  17      133.37      149.70     31.75 o
   2   2  17      153.17      161.40     31.51 o
   4   2  17        0.81        5.26     22.96 o
   6   2  17        0.37      -27.68     24.83 o
   8   2  17       16.12       12.58     21.65 o
 -11   3  17      244.84      225.62     33.69 o
  -9   3  17        7.59        4.71     18.26 o
  -7   3  17       60.07       56.26     18.43 o
  -5   3  17        4.32       12.36     16.61 o
  -3   3  17       49.13       51.38     21.47 o
  -1   3  17       60.81       52.76     21.90 o
   1   3  17       87.41      141.24     30.24 o
   3   3  17       20.57       48.23     28.52 o
   5   3  17       43.68       30.50     28.62 o
   7   3  17       24.16       23.55     28.94 o
  -8   4  17       30.08       46.86     19.58 o
  -6   4  17        0.72       12.31     17.13 o
  -4   4  17       30.02       52.97     21.61 o
  -2   4  17      146.32      206.86     31.05 o
   0   4  17      120.18      124.42     28.29 o
   2   4  17        0.10       18.27     30.99 o
   4   4  17        3.30       24.28     30.81 o
  -3   5  17      215.56      386.10     43.35 o
  -1   5  17       33.76       95.82     30.47 o
 -10   0  18      409.83      388.70     57.27 o
  -8   0  18      250.01      268.24     42.46 o
  -6   0  18       55.16       79.51     29.77 o
  -4   0  18       43.11       31.56     32.57 o
  -2   0  18      216.29      195.70     43.64 o
   0   0  18      866.68      908.99     92.10 o
   2   0  18        0.85      -24.75     46.97 o
   4   0  18       23.78      -20.80     37.70 o
   6   0  18       40.45       13.89     32.65 o
  -9   1  18       50.67       62.89     24.76 o
  -7   1  18      139.31      127.54     23.94 o
  -5   1  18       65.31       81.81     21.12 o
  -3   1  18        6.13       14.18     23.24 o
  -1   1  18       17.52       -6.51     27.39 o
   1   1  18       44.82       60.63     29.81 o
   3   1  18       30.15       30.85     24.00 o
   5   1  18        8.25      -36.98     24.65 o
  -8   2  18       20.27       11.21     16.82 o
  -6   2  18       66.07       55.91     19.26 o
  -4   2  18       20.02        5.71     20.15 o
  -2   2  18       16.31       18.47     21.46 o
   0   2  18       99.39      126.69     30.94 o
   2   2  18        9.26       37.45     27.69 o
   4   2  18        1.36       -2.69     27.33 o
  -5   3  18        0.02       -1.88     20.15 o
  -3   3  18        5.40       -2.27     23.46 o
  -1   3  18      176.64      187.19     33.40 o
   1   3  18        1.17       30.01     28.08 o
 
